# Supplementary material for: Unique features of KGN granulosa-like tumour cells in the regulation of steroidogenic and antioxidant genes
Source: PLoS One. 2024 Aug 7;19(8):e0308168. doi: 10.1371/journal.pone.0308168 (PMC11305538; doi:10.1371/journal.pone.0308168)
Supplement: S2 Table — (XLS) [file pone.0308168.s002.xls]

## Sheet: Additional file 1
	S2 Table. TMM normalised expression counts of all genes in the RNAseq dataset and relevant differential gene expression analysis results. (TMM - trimmed mean of M values; FC - fold change; FDR - fals discovery rate; DE - differential expression)
	GeneID	GeneSymbol	GeneName	KGN 1	KGN 2	KGN 3	Mean KGN	SEM KGN	Primary granulosa 1	Primary granulosa 2	Primary granulosa 3	Mean primary granulosa	SEM primary granulosa	Log2FC	FDR	DE
7880	ENSG00000150556	LYPD6B	LY6/PLAUR domain containing 6B	106.44	103.66	107.81	105.97	1.22	0	0.04	0.29	0.11	0.09	10.35	0	Up
9424	ENSG00000164093	PITX2	paired like homeodomain 2	39	38.78	39.67	39.15	0.27	0	0	0.04	0.01	0.01	10.18	0	Up
7458	ENSG00000145934	TENM2	teneurin transmembrane protein 2	671.67	627.22	374.1	557.66	92.67	0.29	0.56	0.67	0.51	0.12	10.07	0	Up
10611	ENSG00000170442	KRT86	keratin 86	16.14	15.46	71.07	34.22	18.42	0	0	0.04	0.01	0.01	9.85	0	Up
8277	ENSG00000154678	PDE1C	phosphodiesterase 1C	268	283.91	361.82	304.58	28.99	0.27	0.17	0.65	0.36	0.15	9.82	0	Up
14166	ENSG00000221867	MAGEA3	MAGE family member A3	12.19	13.67	38.4	21.42	8.5	0	0	0	0	0	9.76	0	Up
13234	ENSG00000197172	MAGEA6	MAGE family member A6	21.04	22.38	16.06	19.83	1.92	0	0	0	0	0	9.59	0	Up
13488	ENSG00000198542	ITGBL1	integrin subunit beta like 1	91.52	81.92	51.24	74.89	12.15	0	0.15	0.23	0.13	0.07	9.43	0	Up
7122	ENSG00000143355	LHX9	LIM homeobox 9	63.46	62.86	52.72	59.68	3.48	0.37	0	0.05	0.14	0.11	9.39	0	Up
13977	ENSG00000213401	MAGEA12	MAGE family member A12	20.88	20.09	12.3	17.76	2.74	0	0	0	0	0	9.37	0	Up
5221	ENSG00000129038	LOXL1	lysyl oxidase like 1	982.63	970.75	900.99	951.46	25.46	0.73	2.33	1.71	1.59	0.46	9.35	0	Up
10600	ENSG00000170381	SEMA3E	semaphorin 3E	51.11	48.62	58.19	52.64	2.87	0	0.07	0.35	0.14	0.11	9.12	0	Up
13846	ENSG00000205426	KRT81	keratin 81	32.12	39.11	12.86	28.03	7.85	0.1	0	0	0.03	0.03	9.09	0	Up
5156	ENSG00000128510	CPA4	carboxypeptidase A4	1969.02	1935.15	189.25	1364.47	587.69	1.59	2.43	1.24	1.75	0.35	9.05	0	Up
8428	ENSG00000156395	SORCS3	sortilin related VPS10 domain containing receptor 3	11.2	10.17	14.31	11.89	1.25	0	0	0	0	0	8.96	0	Up
12515	ENSG00000185652	NTF3	neurotrophin 3	15.37	10.43	11.84	12.55	1.47	0	0	0	0	0	8.95	0	Up
13626	ENSG00000198930	CSAG1	chondrosarcoma associated gene 1	11.94	10.42	12.9	11.75	0.72	0	0	0	0	0	8.92	0	Up
9090	ENSG00000162706	CADM3	cell adhesion molecule 3	25.97	32.61	17.38	25.32	4.41	0.05	0	0.05	0.03	0.02	8.87	0	Up
7856	ENSG00000149972	CNTN5	contactin 5	4.9	9.73	19.81	11.48	4.39	0	0	0	0	0	8.86	0	Up
2340	ENSG00000102468	HTR2A	5-hydroxytryptamine receptor 2A	22.49	16.91	11.01	16.8	3.32	0.05	0	0	0.02	0.02	8.71	0	Up
14466	ENSG00000238243	OR2W3	olfactory receptor family 2 subfamily W member 3	7.09	8.89	12.3	9.42	1.53	0	0	0	0	0	8.64	0	Up
4653	ENSG00000123364	HOXC13	homeobox C13	14.27	14.94	11.63	13.62	1.01	0	0.05	0	0.02	0.02	8.54	0	Up
15000	ENSG00000264230	ANXA8L1	annexin A8 like 1	40.66	42.02	93.92	58.87	17.53	0.05	0.11	0.43	0.2	0.12	8.42	0	Up
4656	ENSG00000123388	HOXC11	homeobox C11	10.68	7.36	7.53	8.53	1.08	0	0	0	0	0	8.38	0	Up
15258	ENSG00000278299	TBC1D3C	TBC1 domain family member 3C	7.03	8.58	8.26	7.96	0.47	0	0	0	0	0	8.36	0	Up
3354	ENSG00000111186	WNT5B	Wnt family member 5B	230.28	220.58	172.55	207.81	17.85	0.45	0.66	0.87	0.66	0.12	8.28	0	Up
13667	ENSG00000203805	PLPP4	phospholipid phosphatase 4	89.16	80.41	39.31	69.63	15.37	0.28	0.13	0.2	0.2	0.04	8.17	0	Up
1316	ENSG00000079841	RIMS1	regulating synaptic membrane exocytosis 1	25.1	23.82	9.93	19.62	4.86	0.11	0.03	0	0.05	0.03	8.13	0	Up
273	ENSG00000011677	GABRA3	gamma-aminobutyric acid type A receptor subunit alpha3	3.82	5.84	9.29	6.32	1.6	0	0	0	0	0	8.05	0	Up
12548	ENSG00000185860	CCDC190	coiled-coil domain containing 190	15.25	18.91	17.18	17.11	1.06	0	0.03	0.2	0.08	0.06	7.99	0	Up
15078	ENSG00000268606	MAGEA2	MAGE family member A2	11.82	10.33	3.08	8.41	2.7	0	0	0	0	0	7.98	0	Up
14934	ENSG00000260027	HOXB7	homeobox B7	10.91	14.73	29.7	18.45	5.74	0	0.04	0.29	0.11	0.09	7.9	0	Up
5186	ENSG00000128683	GAD1	glutamate decarboxylase 1	60.82	51	58.15	56.66	2.93	0.09	0.36	0.36	0.27	0.09	7.77	0	Up
9627	ENSG00000165072	MAMDC2	MAM domain containing 2	11.94	9.44	25.66	15.68	5.04	0	0.19	0.05	0.08	0.06	7.74	0	Up
10652	ENSG00000170689	HOXB9	homeobox B9	2.23	2.53	11.8	5.52	3.14	0	0	0	0	0	7.63	0	Up
821	ENSG00000065325	GLP2R	glucagon like peptide 2 receptor	7.98	5.74	3.16	5.63	1.39	0	0	0	0	0	7.62	0	Up
14733	ENSG00000251493	FOXD1	forkhead box D1	91.36	92.94	32.59	72.29	19.86	0.33	0.32	0.24	0.3	0.03	7.61	0	Up
11846	ENSG00000180287	PLD5	phospholipase D family member 5	18.71	16.42	6.58	13.91	3.72	0.03	0	0.12	0.05	0.04	7.6	0	Up
9244	ENSG00000163485	ADORA1	adenosine A1 receptor	65.55	67.85	35.48	56.29	10.43	0.09	0.71	0.2	0.33	0.19	7.6	0	Up
10501	ENSG00000169760	NLGN1	neuroligin 1	48.13	22.48	27.55	32.72	7.84	0.08	0.16	0.17	0.14	0.03	7.56	0	Up
14159	ENSG00000221818	EBF2	EBF transcription factor 2	11.23	12.39	18.83	14.15	2.36	0.27	0	0.04	0.1	0.08	7.56	0	Up
7278	ENSG00000144339	TMEFF2	transmembrane protein with EGF like and two follistatin like domains 2	2.3	6.14	5.33	4.59	1.17	0	0	0	0	0	7.53	0	Up
9093	ENSG00000162722	TRIM58	tripartite motif containing 58	95.15	86.52	165.2	115.62	24.91	0.83	0.31	0.78	0.64	0.17	7.52	0	Up
7030	ENSG00000142623	PADI1	peptidyl arginine deiminase 1	4.55	4.43	6.53	5.17	0.68	0	0.02	0	0.01	0.01	7.5	0	Up
14954	ENSG00000261115	TMEM178B	transmembrane protein 178B	92.2	111.06	44.49	82.58	19.81	0.45	0.29	0.47	0.4	0.05	7.49	0	Up
3573	ENSG00000112837	TBX18	T-box transcription factor 18	62.79	73.21	93.9	76.63	9.14	0.08	4.16	0.14	1.46	1.35	7.48	0	Up
2895	ENSG00000106484	MEST	mesoderm specific transcript	1465.96	1455.09	429.9	1116.98	343.55	7.72	8.51	2.66	6.3	1.83	7.43	0	Up
2811	ENSG00000105894	PTN	pleiotrophin	75.5	72.72	42.52	63.58	10.56	0.25	0.54	0.25	0.35	0.1	7.42	0	Up
206	ENSG00000009709	PAX7	paired box 7	10.2	9.72	1.4	7.11	2.86	0	0	0	0	0	7.42	0	Up
13615	ENSG00000198910	L1CAM	L1 cell adhesion molecule	503.45	496.18	205.1	401.58	98.26	5	1.25	1.67	2.64	1.18	7.39	0	Up
5913	ENSG00000134762	DSC3	desmocollin 3	140.75	209.72	215.4	188.62	23.99	1.48	0.88	1.03	1.13	0.18	7.37	0	Up
15007	ENSG00000265190	ANXA8	annexin A8	198.19	193.11	284.5	225.26	29.65	1.02	1.16	2.07	1.42	0.33	7.34	0	Up
7280	ENSG00000144355	DLX1	distal-less homeobox 1	9.74	16.46	10.35	12.18	2.15	0.22	0.04	0	0.09	0.07	7.31	0	Up
9433	ENSG00000164112	SMIM43	small integral membrane protein 43	16.37	13.93	24.79	18.36	3.29	0.22	0.07	0.05	0.11	0.06	7.3	0	Up
10568	ENSG00000170214	ADRA1B	adrenoceptor alpha 1B	6.46	5.34	4.8	5.53	0.49	0	0.05	0	0.02	0.02	7.24	0	Up
15168	ENSG00000273294	C1QTNF3-AMACR	C1QTNF3-AMACR readthrough (NMD candidate)	5.18	1.22	8.21	4.87	2.03	0	0	0.01	0	0	7.23	0	Up
11467	ENSG00000176692	FOXC2	forkhead box C2	6.7	6.61	1.66	4.99	1.66	0	0	0	0	0	7.22	0	Up
12693	ENSG00000186897	C1QL4	complement C1q like 4	3.84	3.61	3.49	3.65	0.1	0	0	0	0	0	7.22	0	Up
3090	ENSG00000108511	HOXB6	homeobox B6	19.41	21.62	18.12	19.72	1.02	0.1	0.1	0.13	0.11	0.01	7.19	0	Up
15083	ENSG00000268916	CSAG3	CSAG family member 3	5.85	5.47	1.91	4.41	1.25	0	0	0	0	0	7.18	0	Up
3501	ENSG00000112246	SIM1	SIM bHLH transcription factor 1	3.71	4.88	5.41	4.66	0.5	0.05	0	0	0.02	0.02	7.08	0	Up
10031	ENSG00000167165	UGT1A6	UDP glucuronosyltransferase family 1 member A6	1.22	2.97	6.38	3.53	1.52	0	0	0	0	0	7.08	0	Up
7859	ENSG00000150051	MKX	mohawk homeobox	41.75	54.54	41.93	46.07	4.23	0.12	0.69	0.36	0.39	0.17	7.07	0	Up
6581	ENSG00000138771	SHROOM3	shroom family member 3	121.75	107.02	136.66	121.81	8.56	0.87	0.81	1.03	0.91	0.07	7.04	0	Up
7957	ENSG00000151418	ATP6V1G3	ATPase H+ transporting V1 subunit G3	3.89	4.61	2.17	3.56	0.72	0	0	0	0	0	7.04	0	Up
11752	ENSG00000179242	CDH4	cadherin 4	26.16	29.42	18.78	24.79	3.15	0	0.34	0.64	0.32	0.18	7.02	0	Up
1394	ENSG00000082497	SERTAD4	SERTA domain containing 4	4.79	1.9	4.94	3.88	0.99	0	0	0.02	0.01	0.01	6.99	0	Up
5253	ENSG00000129354	AP1M2	adaptor related protein complex 1 subunit mu 2	27.98	27.89	29.25	28.37	0.44	0.18	0.17	0.3	0.21	0.04	6.96	0	Up
12178	ENSG00000183305	MAGEA2B	MAGE family member A2B	4.29	9.2	1.08	4.86	2.36	0	0	0	0	0	6.95	0	Up
8490	ENSG00000157064	NMNAT2	nicotinamide nucleotide adenylyltransferase 2	39.05	42.66	20.02	33.91	7.02	0.08	0.54	0.23	0.28	0.14	6.93	0	Up
8260	ENSG00000154493	C10orf90	chromosome 10 open reading frame 90	3.05	2.73	3.01	2.93	0.1	0	0	0	0	0	6.92	0	Up
15611	ENSG00000290966	KRT87P	keratin 87, pseudogene	2.62	2.15	3.42	2.73	0.37	0	0	0	0	0	6.83	0	Up
11783	ENSG00000179546	HTR1D	5-hydroxytryptamine receptor 1D	4.01	4.76	17.73	8.83	4.45	0	0.1	0.11	0.07	0.03	6.82	0	Up
1280	ENSG00000078725	BRINP1	BMP/retinoic acid inducible neural specific 1	11.04	10.64	8.7	10.12	0.72	0.1	0.2	0	0.1	0.06	6.8	0	Up
8635	ENSG00000158516	CPA2	carboxypeptidase A2	4.21	4.6	4.64	4.48	0.14	0	0	0.09	0.03	0.03	6.79	0	Up
9344	ENSG00000163827	LRRC2	leucine rich repeat containing 2	52.02	54.2	76.21	60.81	7.73	0.6	0.59	0.42	0.54	0.06	6.78	0	Up
6956	ENSG00000141750	STAC2	SH3 and cysteine rich domain 2	31.55	34.19	48.36	38.04	5.22	0.32	0.14	0.77	0.41	0.19	6.78	0	Up
3701	ENSG00000114200	BCHE	butyrylcholinesterase	20.36	23.58	25.25	23.07	1.43	0.12	0.37	0.16	0.21	0.08	6.77	0	Up
3529	ENSG00000112414	ADGRG6	adhesion G protein-coupled receptor G6	9.09	14.55	19.82	14.49	3.1	0	0.2	0.47	0.22	0.14	6.76	0	Up
6030	ENSG00000135477	KRT87P	keratin 87, pseudogene	3.6	1.47	3.17	2.75	0.65	0	0	0	0	0	6.74	0	Up
7825	ENSG00000149596	JPH2	junctophilin 2	78.3	82.4	67.79	76.16	4.35	0.6	1.17	0.46	0.74	0.22	6.73	0	Up
3266	ENSG00000110092	CCND1	cyclin D1	841.38	773.75	219.75	611.63	196.91	3.18	9.46	4.13	5.59	1.96	6.7	0	Up
6559	ENSG00000138675	FGF5	fibroblast growth factor 5	9.49	35.56	3.41	16.16	9.86	0.1	0.05	0.05	0.07	0.02	6.68	0.01	Up
836	ENSG00000065609	SNAP91	synaptosome associated protein 91	1.11	0.56	11.82	4.5	3.66	0	0	0	0	0	6.68	0.01	Up
9674	ENSG00000165323	FAT3	FAT atypical cadherin 3	47.25	23.23	12.86	27.78	10.18	0.26	0.58	0.03	0.29	0.16	6.67	0	Up
4200	ENSG00000118523	CCN2	cellular communication network factor 2	1678.26	1624.95	2378.87	1894.03	242.91	13.61	47.58	9.33	23.51	12.1	6.66	0	Up
7341	ENSG00000144810	COL8A1	collagen type VIII alpha 1 chain	249.94	219.31	309.16	259.47	26.37	1.4	5.91	2.16	3.16	1.39	6.6	0	Up
5193	ENSG00000128714	HOXD13	homeobox D13	1.36	1.08	5.5	2.65	1.43	0	0	0	0	0	6.57	0	Up
10295	ENSG00000168505	GBX2	gastrulation brain homeobox 2	2.85	3.63	1.44	2.64	0.64	0	0	0	0	0	6.57	0	Up
913	ENSG00000067715	SYT1	synaptotagmin 1	11.11	11.5	19.95	14.19	2.88	0.09	0.31	0.08	0.16	0.08	6.56	0	Up
10751	ENSG00000171346	KRT15	keratin 15	36.62	37.39	44.85	39.62	2.63	0.21	0.27	1.13	0.54	0.3	6.54	0	Up
9670	ENSG00000165300	SLITRK5	SLIT and NTRK like family member 5	28.17	29.33	66.31	41.27	12.52	0.6	0.31	0.38	0.43	0.09	6.52	0	Up
3217	ENSG00000109705	NKX3-2	NK3 homeobox 2	3.99	3.91	3.67	3.86	0.1	0	0	0.1	0.03	0.03	6.52	0	Up
8697	ENSG00000159184	HOXB13	homeobox B13	1.74	1.72	3.07	2.18	0.45	0	0	0	0	0	6.51	0	Up
10677	ENSG00000170891	CYTL1	cytokine like 1	8.83	11.24	31.03	17.04	7.03	0.1	0.42	0.09	0.2	0.11	6.51	0	Up
2515	ENSG00000104059	FAM189A1	family with sequence similarity 189 member A1	11.8	14.03	9.3	11.71	1.37	0.12	0	0.56	0.22	0.17	6.49	0	Up
9903	ENSG00000166482	MFAP4	microfibril associated protein 4	52.81	50.06	112.12	71.66	20.24	1.39	0.67	0.44	0.83	0.28	6.48	0	Up
4127	ENSG00000117600	PLPPR4	phospholipid phosphatase related 4	24.05	23.85	2.73	16.88	7.07	0.21	0.15	0	0.12	0.06	6.46	0.02	Up
985	ENSG00000070182	SPTB	spectrin beta, erythrocytic	18.93	20.86	7.59	15.79	4.14	0.78	0	0.15	0.31	0.24	6.44	0	Up
8399	ENSG00000156096	UGT2B4	UDP glucuronosyltransferase family 2 member B4	3.03	1.91	4.9	3.28	0.87	0.07	0	0	0.02	0.02	6.44	0	Up
14404	ENSG00000234602	MCIDAS	multiciliate differentiation and DNA synthesis associated cell cycle protein	1.99	3.37	1.49	2.28	0.56	0	0	0	0	0	6.42	0	Up
9570	ENSG00000164764	SBSPON	somatomedin B and thrombospondin type 1 domain containing	178.45	169.03	166.35	171.27	3.67	2.2	2.11	1.66	1.99	0.17	6.42	0	Up
14743	ENSG00000253293	HOXA10	homeobox A10	14.16	15.47	19.06	16.23	1.47	0.06	0.45	0.16	0.22	0.12	6.41	0	Up
2837	ENSG00000106031	HOXA13	homeobox A13	1.87	2.89	3.78	2.84	0.55	0	0.04	0	0.01	0.01	6.4	0	Up
1055	ENSG00000072195	SPEG	striated muscle enriched protein kinase	449.9	427.94	208.6	362.15	77.04	3.76	5.8	3.44	4.33	0.74	6.33	0	Up
1875	ENSG00000099822	HCN2	hyperpolarization activated cyclic nucleotide gated potassium and sodium channel 2	110.74	117.31	59.13	95.73	18.4	1.51	0.78	1.14	1.14	0.21	6.32	0	Up
9426	ENSG00000164099	PRSS12	serine protease 12	39.33	38.53	34.45	37.43	1.51	0.36	1.2	0.19	0.59	0.31	6.3	0	Up
10923	ENSG00000172379	ARNT2	aryl hydrocarbon receptor nuclear translocator 2	390.48	430.5	188.77	336.59	74.8	2.78	10.21	2.22	5.07	2.58	6.29	0	Up
15472	ENSG00000290398	ASNSP1	ASNS pseudogene 1	1.72	1.21	11.73	4.89	3.43	0	0	0.14	0.05	0.05	6.28	0.01	Up
12155	ENSG00000183087	GAS6	growth arrest specific 6	2325.29	2268.88	875.91	1823.36	474.01	16.58	41.04	14.77	24.13	8.47	6.27	0	Up
12255	ENSG00000183775	KCTD16	potassium channel tetramerization domain containing 16	17.53	18.63	24.78	20.31	2.26	0.2	0.3	0.26	0.25	0.03	6.24	0	Up
15015	ENSG00000265763	ZNF488	zinc finger protein 488	4.3	4.04	2.19	3.51	0.67	0	0.1	0	0.03	0.03	6.23	0	Up
157	ENSG00000007372	PAX6	paired box 6	10.78	14.45	30.1	18.44	5.92	0.1	0.15	0.77	0.34	0.22	6.22	0	Up
3180	ENSG00000109255	NMU	neuromedin U	3.87	2.86	6.57	4.44	1.11	0	0.34	0	0.11	0.11	6.21	0	Up
5463	ENSG00000131094	C1QL1	complement C1q like 1	24.56	30.44	9.23	21.41	6.32	0.35	0.39	0.05	0.26	0.11	6.21	0	Up
9503	ENSG00000164362	TERT	telomerase reverse transcriptase	7.57	6.9	5.14	6.54	0.72	0.05	0.06	0.06	0.06	0	6.2	0	Up
6324	ENSG00000137203	TFAP2A	transcription factor AP-2 alpha	28.95	34.09	39.23	34.09	2.97	0.64	0.26	0.53	0.48	0.11	6.2	0	Up
3424	ENSG00000111700	SLCO1B3	solute carrier organic anion transporter family member 1B3	2.42	0.88	2.21	1.84	0.48	0	0	0	0	0	6.15	0	Up
3490	ENSG00000112183	RBM24	RNA binding motif protein 24	11.75	11.34	13.89	12.33	0.79	0.09	0.17	0.22	0.16	0.04	6.15	0	Up
5014	ENSG00000126778	SIX1	SIX homeobox 1	8.07	7.07	20.13	11.76	4.2	0.18	0.09	0.18	0.15	0.03	6.15	0	Up
8637	ENSG00000158525	CPA5	carboxypeptidase A5	8.33	10.97	4.65	7.99	1.83	0.6	0	0.04	0.21	0.19	6.12	0	Up
3288	ENSG00000110427	KIAA1549L	KIAA1549 like	29.31	31.62	35.23	32.05	1.72	0.26	1.56	0.2	0.67	0.44	6.12	0	Up
11091	ENSG00000173546	CSPG4	chondroitin sulfate proteoglycan 4	94.41	95.26	64.64	84.77	10.07	2.24	1.52	0.47	1.41	0.51	6.11	0	Up
525	ENSG00000043355	ZIC2	Zic family member 2	2.5	2.87	4.58	3.32	0.64	0.05	0	0.05	0.03	0.02	6.09	0	Up
5638	ENSG00000132561	MATN2	matrilin 2	414.64	423.92	503.11	447.22	28.07	5.59	10.78	4.83	7.07	1.87	6.06	0	Up
1069	ENSG00000072657	TRHDE	thyrotropin releasing hormone degrading enzyme	22.9	38.9	13.88	25.23	7.31	0.3	0.41	0.23	0.31	0.05	6.04	0	Up
13564	ENSG00000198807	PAX9	paired box 9	4.66	4.56	3.44	4.22	0.39	0.11	0	0.06	0.05	0.03	6.01	0	Up
7788	ENSG00000149294	NCAM1	neural cell adhesion molecule 1	366.56	388.47	715.71	490.25	112.91	6.21	10.58	6.02	7.6	1.49	5.98	0	Up
12501	ENSG00000185567	AHNAK2	AHNAK nucleoprotein 2	83.49	94.95	203.76	127.4	38.32	1.25	3.96	1.31	2.17	0.89	5.97	0	Up
7780	ENSG00000149256	TENM4	teneurin transmembrane protein 4	37.94	39.75	40.43	39.38	0.74	0.63	0.72	0.49	0.61	0.07	5.97	0	Up
7637	ENSG00000147676	MAL2	mal, T cell differentiation protein 2	19.87	21.54	12.57	17.99	2.75	0.04	0.51	0.49	0.35	0.15	5.96	0	Up
8152	ENSG00000153233	PTPRR	protein tyrosine phosphatase receptor type R	3.97	5.49	2.52	3.99	0.86	0	0.12	0.03	0.05	0.03	5.95	0	Up
14071	ENSG00000214429	CYCSP6	CYCS pseudogene 6	2.38	1.91	0.88	1.72	0.44	0	0	0	0	0	5.95	0	Up
8180	ENSG00000153684	GOLGA8F	golgin A8 family member F	1.3	1.49	1.56	1.45	0.08	0	0	0	0	0	5.94	0	Up
5398	ENSG00000130720	FIBCD1	fibrinogen C domain containing 1	19.75	24.69	16.22	20.22	2.46	1.09	0.16	0.13	0.46	0.32	5.94	0	Up
4852	ENSG00000125378	BMP4	bone morphogenetic protein 4	109.04	104.6	98.62	104.09	3.02	0.86	2.64	2.12	1.87	0.53	5.92	0	Up
8218	ENSG00000154096	THY1	Thy-1 cell surface antigen	388.47	378.49	418.57	395.18	12.05	3.49	24.63	3.32	10.48	7.07	5.88	0	Up
695	ENSG00000058335	RASGRF1	Ras protein specific guanine nucleotide releasing factor 1	4.12	24.78	12.09	13.66	6.01	0.07	0.29	0.23	0.2	0.07	5.87	0	Up
3952	ENSG00000116183	PAPPA2	pappalysin 2	12.06	10.3	45.17	22.51	11.34	0.18	0.71	0.28	0.39	0.16	5.86	0	Up
3212	ENSG00000109674	NEIL3	nei like DNA glycosylase 3	11.82	11.9	21.35	15.02	3.16	0.05	0.62	0.4	0.36	0.17	5.83	0	Up
14689	ENSG00000249853	HS3ST5	heparan sulfate-glucosamine 3-sulfotransferase 5	5.54	4.9	8.06	6.17	0.96	0.14	0.09	0.05	0.09	0.03	5.82	0	Up
5534	ENSG00000131737	KRT34	keratin 34	0.71	1.17	2.24	1.37	0.46	0	0	0	0	0	5.81	0	Up
12268	ENSG00000183840	GPR39	G protein-coupled receptor 39	13.72	16.54	6.92	12.4	2.85	0.83	0	0.33	0.39	0.24	5.79	0	Up
14694	ENSG00000249967		NA	0.76	1.49	1.71	1.32	0.29	0	0	0	0	0	5.79	0	Up
2808	ENSG00000105880	DLX5	distal-less homeobox 5	4.86	8.84	4.49	6.07	1.39	0.05	0.05	0.19	0.1	0.05	5.77	0	Up
12683	ENSG00000186832	KRT16	keratin 16	1.77	2.11	2.22	2.03	0.13	0	0	0.07	0.02	0.02	5.76	0	Up
4579	ENSG00000122592	HOXA7	homeobox A7	12.91	12.51	10.32	11.91	0.8	0.2	0.33	0.1	0.21	0.07	5.76	0	Up
2194	ENSG00000101306	MYLK2	myosin light chain kinase 2	1.82	1.52	3.75	2.37	0.7	0.12	0	0	0.04	0.04	5.75	0	Up
12210	ENSG00000183549	ACSM5	acyl-CoA synthetase medium chain family member 5	1.21	1.73	9.31	4.08	2.62	0	0.35	0	0.12	0.12	5.75	0.01	Up
9070	ENSG00000162624	LHX8	LIM homeobox 8	2.18	1.97	0.64	1.6	0.48	0	0	0	0	0	5.75	0	Up
3081	ENSG00000108448	TRIM16L	tripartite motif containing 16 like	2.84	2.81	8.51	4.72	1.89	0	1.09	0	0.36	0.36	5.71	0.01	Up
6575	ENSG00000138759	FRAS1	Fraser extracellular matrix complex subunit 1	221.66	215.34	240.62	225.87	7.6	7.16	5.31	2.07	4.85	1.49	5.7	0	Up
14671	ENSG00000248698	LINC01085	long intergenic non-protein coding RNA 1085	2.19	1.21	3.71	2.37	0.73	0	0	0.13	0.04	0.04	5.69	0	Up
7044	ENSG00000142700	DMRTA2	DMRT like family A2	9.94	7.25	8.09	8.43	0.8	0.05	0.66	0.05	0.26	0.2	5.68	0	Up
11618	ENSG00000178031	ADAMTSL1	ADAMTS like 1	57.77	52.12	12.83	40.91	14.13	0.15	1.71	0.63	0.83	0.46	5.67	0.01	Up
3859	ENSG00000115507	OTX1	orthodenticle homeobox 1	1.59	2.14	2.08	1.94	0.17	0.08	0	0	0.03	0.03	5.67	0	Up
3442	ENSG00000111799	COL12A1	collagen type XII alpha 1 chain	1007.41	1025.33	987.05	1006.59	11.06	15.29	33.19	15.2	21.23	5.98	5.66	0	Up
3839	ENSG00000115363	EVA1A	eva-1 homolog A, regulator of programmed cell death	31.59	26.44	17.74	25.26	4.04	0.86	2.29	0.02	1.06	0.66	5.63	0	Up
5100	ENSG00000127863	TNFRSF19	TNF receptor superfamily member 19	86.99	105.22	47.32	79.84	17.09	1.71	3.3	0.56	1.86	0.79	5.62	0	Up
6642	ENSG00000139304	PTPRQ	protein tyrosine phosphatase receptor type Q	1.49	4.95	1.45	2.63	1.16	0	0	0.12	0.04	0.04	5.62	0	Up
13550	ENSG00000198774	RASSF9	Ras association domain family member 9	12.72	15.57	26.76	18.35	4.28	0.55	0.34	0.26	0.38	0.09	5.61	0	Up
11913	ENSG00000180914	OXTR	oxytocin receptor	225.48	240.57	67.94	178	55.2	1.53	9.46	2.08	4.35	2.56	5.59	0	Up
7734	ENSG00000148735	PLEKHS1	pleckstrin homology domain containing S1	7.74	7.51	2.5	5.92	1.71	0.14	0.21	0	0.12	0.06	5.57	0	Up
12329	ENSG00000184363	PKP3	plakophilin 3	12.14	7.24	4.11	7.83	2.34	0.3	0.03	0.13	0.15	0.08	5.54	0	Up
6212	ENSG00000136542	GALNT5	polypeptide N-acetylgalactosaminyltransferase 5	14.77	16.6	2.19	11.19	4.53	0	1.12	0.07	0.4	0.36	5.52	0.03	Up
11796	ENSG00000179772	FOXS1	forkhead box S1	2.22	2.43	16.98	7.21	4.89	0.1	0.58	0	0.23	0.18	5.51	0.02	Up
14353	ENSG00000231924	PSG1	pregnancy specific beta-1-glycoprotein 1	16.62	18.63	3.94	13.06	4.6	0.58	0.17	0.04	0.26	0.16	5.51	0.01	Up
358	ENSG00000021645	NRXN3	neurexin 3	57.58	55.85	77.03	63.48	6.79	1.71	3.25	0.45	1.8	0.81	5.5	0	Up
10549	ENSG00000170044	ZPLD1	zona pellucida like domain containing 1	2.14	1.51	17.17	6.94	5.12	0.19	0.04	0.08	0.1	0.05	5.46	0.01	Up
8095	ENSG00000152669	CCNO	cyclin O	10.17	9.3	7.18	8.88	0.89	0.27	0.06	0.27	0.2	0.07	5.45	0	Up
15129	ENSG00000271127		NA	4.76	4.38	1.37	3.5	1.07	0.4	0	0	0.13	0.13	5.44	0.01	Up
10061	ENSG00000167355	OR51B5	olfactory receptor family 51 subfamily B member 5	4.75	3.62	3.28	3.88	0.44	0.16	0	0.12	0.09	0.05	5.44	0	Up
13298	ENSG00000197565	COL4A6	collagen type IV alpha 6 chain	40.9	37.46	14.99	31.12	8.12	1.07	0.86	0.19	0.71	0.26	5.44	0	Up
11893	ENSG00000180777	ANKRD30B	ankyrin repeat domain 30B	9.75	12.86	8.5	10.37	1.3	0.24	0.08	0.41	0.25	0.09	5.43	0	Up
6982	ENSG00000142149	HUNK	hormonally up-regulated Neu-associated kinase	30.62	37.72	24.83	31.06	3.73	0.91	0.52	0.63	0.69	0.11	5.43	0	Up
15206	ENSG00000275140	SEC22B3P	SEC22 homolog B3, pseudogene	1.74	1.3	0.59	1.21	0.34	0	0	0	0	0	5.43	0	Up
6031	ENSG00000135480	KRT7	keratin 7	51.82	51.76	49.02	50.87	0.92	1.33	0.68	1.71	1.24	0.3	5.43	0	Up
1253	ENSG00000078053	AMPH	amphiphysin	46.86	52.84	65.64	55.11	5.54	1.91	1.84	0.57	1.44	0.44	5.42	0	Up
7266	ENSG00000144227	NXPH2	neurexophilin 2	5.59	5.71	8.28	6.53	0.88	0.4	0.34	0	0.25	0.12	5.42	0	Up
12811	ENSG00000188015	S100A3	S100 calcium binding protein A3	29.93	29.38	33.21	30.84	1.2	0.61	1.04	0.54	0.73	0.16	5.42	0	Up
12327	ENSG00000184347	SLIT3	slit guidance ligand 3	53.8	55.85	34.56	48.07	6.78	0.65	1.47	1.21	1.11	0.24	5.41	0	Up
3038	ENSG00000107984	DKK1	dickkopf WNT signaling pathway inhibitor 1	231.34	214.71	98.32	181.46	41.84	4.36	4.92	2.8	4.03	0.63	5.41	0	Up
8497	ENSG00000157168	NRG1	neuregulin 1	95.56	106.83	62.07	88.15	13.44	2.25	1.2	2.89	2.11	0.49	5.41	0	Up
292	ENSG00000013297	CLDN11	claudin 11	185.36	168.55	211.32	188.41	12.44	2.77	6.69	4.67	4.71	1.13	5.4	0	Up
550	ENSG00000047617	ANO2	anoctamin 2	10.65	8.97	5.6	8.41	1.48	0.1	0.17	0.21	0.16	0.03	5.39	0	Up
11691	ENSG00000178752	ERFE	erythroferrone	6.63	5.72	11.25	7.87	1.71	0.12	0.35	0.11	0.19	0.08	5.39	0	Up
11872	ENSG00000180537	RNF182	ring finger protein 182	16.35	15.66	28.88	20.3	4.3	0.3	0.73	0.48	0.5	0.12	5.39	0	Up
7632	ENSG00000147642	SYBU	syntabulin	10.96	11.93	55.91	26.27	14.83	0.36	0.84	0.52	0.57	0.14	5.38	0.01	Up
4752	ENSG00000124260	MAGEA10	MAGE family member A10	21.54	24.95	5.67	17.39	5.94	0.18	0.43	0.26	0.29	0.07	5.37	0	Up
5318	ENSG00000130176	CNN1	calponin 1	42.78	45.71	52.76	47.08	2.96	0.67	1.57	1.36	1.2	0.27	5.36	0	Up
12049	ENSG00000182272	B4GALNT4	beta-1,4-N-acetyl-galactosaminyltransferase 4	21.29	25.55	19.51	22.12	1.79	0.06	1.97	0.84	0.96	0.56	5.36	0	Up
11115	ENSG00000173705	SUSD5	sushi domain containing 5	42.55	50.12	52.08	48.25	2.9	1.72	1.54	0.61	1.29	0.34	5.34	0	Up
4894	ENSG00000125726	CD70	CD70 molecule	39.27	37.96	22.45	33.23	5.4	0.45	1.21	0.73	0.8	0.22	5.33	0	Up
9468	ENSG00000164220	F2RL2	coagulation factor II thrombin receptor like 2	31.08	30.18	18.72	26.66	3.98	0.51	2.3	0.16	0.99	0.66	5.33	0	Up
6781	ENSG00000140416	TPM1	tropomyosin 1	2294.25	2198.63	1874.82	2122.57	126.91	55.85	66.19	40.53	54.19	7.45	5.32	0	Up
7153	ENSG00000143469	SYT14	synaptotagmin 14	40.66	45.63	36.58	40.96	2.61	0.88	0.91	1.3	1.03	0.14	5.29	0	Up
12272	ENSG00000183873	SCN5A	sodium voltage-gated channel alpha subunit 5	24.55	27.22	15.92	22.56	3.41	0.97	0.99	0.13	0.7	0.28	5.28	0	Up
2338	ENSG00000102452	NALCN	sodium leak channel, non-selective	18.34	16.46	22.63	19.14	1.83	1.24	0.27	0.32	0.61	0.32	5.28	0	Up
7520	ENSG00000146530	VWDE	von Willebrand factor D and EGF domains	6.07	6.8	18.01	10.29	3.86	0.18	0.67	0.11	0.32	0.18	5.28	0	Up
262	ENSG00000011426	ANLN	anillin, actin binding protein	215.4	217.71	271	234.7	18.16	5.64	9.81	3.84	6.43	1.77	5.28	0	Up
2081	ENSG00000100626	GALNT16	polypeptide N-acetylgalactosaminyltransferase 16	28.74	32.66	27.25	29.55	1.61	0.59	1.73	0.38	0.9	0.42	5.27	0	Up
9164	ENSG00000163064	EN1	engrailed homeobox 1	0.62	1.72	0.71	1.01	0.35	0	0	0	0	0	5.27	0	Up
6162	ENSG00000136231	IGF2BP3	insulin like growth factor 2 mRNA binding protein 3	36.19	42.07	123.66	67.31	28.23	2.1	0.95	1.88	1.64	0.35	5.27	0	Up
11657	ENSG00000178401	DNAJC22	DnaJ heat shock protein family (Hsp40) member C22	30.31	31.84	41.81	34.65	3.61	0.61	4.18	0.26	1.68	1.25	5.26	0	Up
2276	ENSG00000101938	CHRDL1	chordin like 1	118.42	117.82	24.35	86.86	31.26	3.09	1.11	1.46	1.88	0.61	5.25	0.01	Up
13731	ENSG00000204335	SP5	Sp5 transcription factor	1.11	0.54	1.11	0.92	0.19	0	0	0	0	0	5.25	0	Up
8157	ENSG00000153253	SCN3A	sodium voltage-gated channel alpha subunit 3	15.56	24.4	19.16	19.71	2.57	0.48	0.09	2.47	1.01	0.74	5.24	0	Up
117	ENSG00000006377	DLX6	distal-less homeobox 6	8.4	10.13	4.16	7.57	1.77	0.16	0.04	0.41	0.2	0.11	5.24	0	Up
7058	ENSG00000142910	TINAGL1	tubulointerstitial nephritis antigen like 1	125.46	128.17	68.64	107.42	19.41	1.92	4.22	2.39	2.84	0.7	5.23	0	Up
3134	ENSG00000108821	COL1A1	collagen type I alpha 1 chain	14991.9	14841.4	12597.3	14143.5	774.34	276.61	1676.07	121.11	691.27	494.44	5.2	0	Up
954	ENSG00000069011	PITX1	paired like homeodomain 1	17.45	18.41	13.8	16.55	1.4	0.27	0.19	1.25	0.57	0.34	5.2	0	Up
13402	ENSG00000198074	AKR1B10	aldo-keto reductase family 1 member B10	3.47	3.82	8.76	5.35	1.71	0.04	0.33	0.12	0.16	0.09	5.2	0	Up
10563	ENSG00000170166	HOXD4	homeobox D4	2.71	4.58	5.18	4.16	0.74	0.1	0.48	0	0.19	0.15	5.19	0	Up
7921	ENSG00000151090	THRB	thyroid hormone receptor beta	9.95	11.87	18.95	13.59	2.74	0.22	0.22	1	0.48	0.26	5.17	0	Up
12739	ENSG00000187398	LUZP2	leucine zipper protein 2	4.44	4.69	2.19	3.77	0.79	0	0.14	0.18	0.11	0.05	5.16	0	Up
624	ENSG00000052850	ALX4	ALX homeobox 4	6.22	4.91	1.45	4.19	1.42	0.1	0.2	0	0.1	0.06	5.15	0.01	Up
14506	ENSG00000240694	PNMA2	PNMA family member 2	53.89	56.45	168.1	92.81	37.65	1.51	2.17	3.8	2.49	0.68	5.15	0	Up
7879	ENSG00000150551	LYPD1	LY6/PLAUR domain containing 1	25.42	26.13	8.99	20.18	5.6	0.44	0.55	0.32	0.44	0.07	5.14	0	Up
9229	ENSG00000163430	FSTL1	follistatin like 1	3947.52	3693.9	1944.6	3195.34	629.64	70.59	123.93	76.14	90.22	16.93	5.13	0	Up
14751	ENSG00000253569	VENTXP5	VENT homeobox pseudogene 5	0.73	0.53	1.22	0.82	0.2	0	0	0	0	0	5.12	0	Up
6172	ENSG00000136267	DGKB	diacylglycerol kinase beta	9.86	14.08	9.46	11.14	1.48	0.59	0.07	0.53	0.4	0.17	5.11	0	Up
11969	ENSG00000181544	FANCB	FA complementation group B	1.99	3.88	2.66	2.84	0.55	0.01	0.14	0.08	0.07	0.04	5.11	0	Up
13382	ENSG00000197977	ELOVL2	ELOVL fatty acid elongase 2	18.83	22.57	44.51	28.64	8.01	0.85	0.83	0.77	0.82	0.02	5.11	0	Up
15311	ENSG00000283283		NA	3.25	4.98	2.91	3.71	0.64	0.25	0.15	0	0.13	0.07	5.09	0	Up
15702	ENSG00000291133		NA	18.18	21.65	16.51	18.78	1.51	0.92	0.34	0.45	0.57	0.18	5.08	0	Up
4317	ENSG00000119771	KLHL29	kelch like family member 29	43.59	44.7	30.94	39.74	4.41	1.05	1.11	1.21	1.12	0.05	5.06	0	Up
8016	ENSG00000151892	GFRA1	GDNF family receptor alpha 1	67.2	60.1	19.15	48.82	14.97	1.73	2.99	0.29	1.67	0.78	5.04	0.01	Up
3526	ENSG00000112379	ARFGEF3	ARFGEF family member 3	65.23	68.77	57.72	63.91	3.26	3.45	1.08	1.87	2.13	0.7	5.04	0	Up
15152	ENSG00000272410		NA	4.48	4.66	3.05	4.06	0.51	2.72	0	0	0.91	0.91	5.04	0.02	Up
12718	ENSG00000187123	LYPD6	LY6/PLAUR domain containing 6	7.33	6.16	15.36	9.62	2.89	1.14	0.09	0.17	0.47	0.34	5.03	0	Up
11550	ENSG00000177462	OR2T8	olfactory receptor family 2 subfamily T member 8	1.12	0.55	2.85	1.51	0.69	0	0	0.1	0.03	0.03	5.01	0	Up
8061	ENSG00000152377	SPOCK1	SPARC (osteonectin), cwcv and kazal like domains proteoglycan 1	419.26	419.2	257.28	365.25	53.98	14.9	21.64	4.26	13.6	5.06	4.99	0	Up
13169	ENSG00000196876	SCN8A	sodium voltage-gated channel alpha subunit 8	60.7	72.65	48.22	60.52	7.05	1.68	1.4	2.73	1.94	0.41	4.97	0	Up
5267	ENSG00000129514	FOXA1	forkhead box A1	7.52	4.79	2.98	5.09	1.32	0.15	0.07	0.14	0.12	0.02	4.97	0	Up
3791	ENSG00000115107	STEAP3	STEAP3 metalloreductase	355.37	371.13	314.97	347.16	16.73	7.24	21.4	8.58	12.4	4.51	4.97	0	Up
7797	ENSG00000149403	GRIK4	glutamate ionotropic receptor kainate type subunit 4	8.51	5.15	6.52	6.72	0.98	0.25	0.23	0.11	0.2	0.04	4.94	0	Up
12382	ENSG00000184838	PRR16	proline rich 16	37.15	36.45	66.13	46.58	9.78	1.65	2.18	0.92	1.58	0.37	4.94	0	Up
668	ENSG00000055813	CCDC85A	coiled-coil domain containing 85A	26.56	23.85	16.56	22.32	2.99	1.24	0.44	0.51	0.73	0.26	4.93	0	Up
855	ENSG00000066032	CTNNA2	catenin alpha 2	6.11	5.41	8.02	6.52	0.78	0.48	0.23	0.06	0.26	0.12	4.93	0	Up
12685	ENSG00000186847	KRT14	keratin 14	0.88	1.04	0.84	0.92	0.06	0	0.03	0	0.01	0.01	4.92	0	Up
11756	ENSG00000179292	TMEM151A	transmembrane protein 151A	5.49	3.92	3.91	4.44	0.53	0	0.2	0.51	0.24	0.15	4.92	0	Up
12923	ENSG00000188848	BEND4	BEN domain containing 4	19.36	16.91	7.85	14.71	3.5	0.15	0.63	0.57	0.45	0.15	4.91	0	Up
4811	ENSG00000124785	NRN1	neuritin 1	24.13	27.52	36.38	29.34	3.65	1.44	0.6	1.08	1.04	0.24	4.91	0	Up
1351	ENSG00000081051	AFP	alpha fetoprotein	1.88	2.83	2.09	2.27	0.29	0.05	0.03	0.09	0.06	0.02	4.9	0	Up
3828	ENSG00000115297	TLX2	T cell leukemia homeobox 2	1.7	2.17	1.13	1.67	0.3	0.07	0	0.04	0.04	0.02	4.89	0	Up
1987	ENSG00000100302	RASD2	RASD family member 2	18.71	18.02	15.29	17.34	1.04	0.5	0.78	0.41	0.56	0.11	4.89	0	Up
865	ENSG00000066279	ASPM	assembly factor for spindle microtubules	74.52	81.08	129.91	95.17	17.47	1.35	7.26	3.07	3.89	1.76	4.89	0	Up
11267	ENSG00000174945	AMZ1	archaelysin family metallopeptidase 1	82.97	99.62	25.89	69.49	22.33	1.42	2.36	2.07	1.95	0.28	4.87	0	Up
14791	ENSG00000254818		NA	5.62	5.83	3.42	4.96	0.77	0.4	0.1	0.05	0.18	0.11	4.87	0	Up
2411	ENSG00000103056	SMPD3	sphingomyelin phosphodiesterase 3	51.91	60.05	81.78	64.58	8.91	1.04	1.4	7.48	3.31	2.09	4.85	0	Up
6496	ENSG00000138311	ZNF365	zinc finger protein 365	16.43	17.55	13.68	15.89	1.15	0.34	0.45	0.89	0.56	0.17	4.84	0	Up
10019	ENSG00000167105	TMEM92	transmembrane protein 92	0.99	1.78	1.59	1.45	0.24	0	0	0.21	0.07	0.07	4.84	0	Up
2822	ENSG00000105974	CAV1	caveolin 1	271.62	273.02	704.93	416.52	144.2	11.15	17.97	11.13	13.42	2.28	4.83	0	Up
2339	ENSG00000102466	FGF14	fibroblast growth factor 14	5.86	7.41	1.84	5.04	1.66	0.15	0.52	0	0.22	0.16	4.83	0.01	Up
8962	ENSG00000161896	IP6K3	inositol hexakisphosphate kinase 3	0.88	1.14	2.87	1.63	0.63	0	0.28	0	0.09	0.09	4.81	0.01	Up
5662	ENSG00000132692	BCAN	brevican	6.36	5.23	7.62	6.4	0.69	0.26	0.5	0.06	0.27	0.13	4.81	0	Up
12598	ENSG00000186193	SAPCD2	suppressor APC domain containing 2	36.91	32.95	27.91	32.59	2.61	0.9	1.81	0.82	1.18	0.32	4.81	0	Up
3346	ENSG00000111057	KRT18	keratin 18	1931.31	1915.94	3357.03	2401.43	477.82	90.38	94.52	65.49	83.46	9.06	4.81	0	Up
7882	ENSG00000150625	GPM6A	glycoprotein M6A	2.83	2.84	3.77	3.15	0.31	0.07	0.27	0.03	0.12	0.07	4.79	0	Up
4587	ENSG00000122691	TWIST1	twist family bHLH transcription factor 1	64.89	74.03	38.39	59.1	10.69	2.31	3.46	0.96	2.24	0.72	4.79	0	Up
7901	ENSG00000150782	IL18	interleukin 18	31.05	27.19	84.67	47.64	18.55	0.61	2.28	3.03	1.97	0.71	4.76	0	Up
13901	ENSG00000206538	VGLL3	vestigial like family member 3	181.02	168.56	67.9	139.16	35.81	3.6	8.13	3.51	5.08	1.53	4.73	0	Up
4248	ENSG00000119280	C1orf198	chromosome 1 open reading frame 198	448.69	459.16	288.01	398.62	55.39	15.92	18.54	11.13	15.2	2.17	4.71	0	Up
11515	ENSG00000177098	SCN4B	sodium voltage-gated channel beta subunit 4	5.5	7.76	14.85	9.37	2.82	0.35	0.26	0.45	0.35	0.05	4.71	0	Up
7259	ENSG00000144152	FBLN7	fibulin 7	14.28	23.28	26.64	21.4	3.69	0.73	0.74	1.02	0.83	0.1	4.7	0	Up
14104	ENSG00000215030	RPL13P12	ribosomal protein L13 pseudogene 12	1.83	3.71	0.93	2.16	0.82	0.15	0.05	0	0.07	0.04	4.7	0	Up
15025	ENSG00000266265	KLF14	Kruppel like factor 14	3.73	4.9	1.21	3.28	1.09	0.15	0.19	0	0.11	0.06	4.69	0.01	Up
14504	ENSG00000240661	LRRC58-DT	LRRC58 divergent transcript	3.02	2.98	0.97	2.33	0.68	0	0.09	0.12	0.07	0.04	4.69	0	Up
11724	ENSG00000178999	AURKB	aurora kinase B	19.24	18.58	23.63	20.48	1.58	0.28	2.08	0.83	1.06	0.53	4.67	0	Up
5831	ENSG00000134198	TSPAN2	tetraspanin 2	20.31	17.33	21.09	19.58	1.15	1.15	0.33	1.12	0.87	0.27	4.66	0	Up
4342	ENSG00000119946	CNNM1	cyclin and CBS domain divalent metal cation transport mediator 1	34.34	38.57	30.42	34.45	2.35	2.51	1.37	0.66	1.51	0.54	4.66	0	Up
5192	ENSG00000128713	HOXD11	homeobox D11	1.38	1.62	2.36	1.79	0.3	0.05	0	0.19	0.08	0.06	4.66	0	Up
13107	ENSG00000196549	MME	membrane metalloendopeptidase	297.69	294.32	162.02	251.35	44.67	5.13	19.82	8.37	11.1	4.46	4.66	0	Up
8593	ENSG00000158104	HPD	4-hydroxyphenylpyruvate dioxygenase	3.67	2.8	11.2	5.89	2.66	0.5	0.1	0.15	0.25	0.13	4.65	0	Up
14517	ENSG00000241104	CEACAMP10	CEA cell adhesion molecule pseudogene 10	2.94	0.94	0.99	1.62	0.66	0.09	0.03	0	0.04	0.03	4.63	0	Up
9878	ENSG00000166396	SERPINB7	serpin family B member 7	1.67	3.74	0.63	2.01	0.91	0.05	0	0.1	0.05	0.03	4.63	0.01	Up
11437	ENSG00000176399	DMRTA1	DMRT like family A1	4.74	5.28	6.22	5.41	0.43	0.4	0.05	0.36	0.27	0.11	4.62	0	Up
11000	ENSG00000172927	MYEOV	myeloma overexpressed	3.33	4.45	4.14	3.97	0.34	0.33	0.04	0.18	0.18	0.09	4.61	0	Up
14776	ENSG00000254471		NA	0.74	1.08	0.71	0.85	0.12	0.05	0	0	0.02	0.02	4.61	0	Up
6630	ENSG00000139209	SLC38A4	solute carrier family 38 member 4	11.73	11.23	24.28	15.75	4.27	0.53	0.83	0.6	0.65	0.09	4.61	0	Up
2506	ENSG00000103888	CEMIP	cell migration inducing hyaluronidase 1	1657.36	1719.78	265.15	1214.1	474.81	29.25	82.41	22.63	44.76	18.92	4.59	0	Up
7356	ENSG00000144908	ALDH1L1	aldehyde dehydrogenase 1 family member L1	17.08	22.99	12.57	17.55	3.02	0.55	0.31	1.61	0.82	0.4	4.59	0	Up
3580	ENSG00000112902	SEMA5A	semaphorin 5A	189.45	185.68	142.06	172.4	15.21	7.37	16.37	2.85	8.86	3.97	4.59	0	Up
14266	ENSG00000227120		NA	1.14	1.59	1.24	1.32	0.14	0.13	0.02	0	0.05	0.04	4.58	0	Up
14432	ENSG00000235959		NA	1.14	1.59	1.24	1.32	0.14	0.13	0.02	0	0.05	0.04	4.58	0	Up
12270	ENSG00000183856	IQGAP3	IQ motif containing GTPase activating protein 3	41.88	31.8	70.15	47.94	11.48	0.96	3.42	2.24	2.21	0.71	4.57	0	Up
667	ENSG00000055732	MCOLN3	mucolipin TRP cation channel 3	17.4	22.34	32.1	23.95	4.32	1.22	1.36	0.62	1.07	0.23	4.57	0	Up
1846	ENSG00000099260	PALMD	palmdelphin	55.18	63.62	111.46	76.75	17.52	4.44	6.87	1	4.1	1.7	4.56	0	Up
11168	ENSG00000174136	RGMB	repulsive guidance molecule BMP co-receptor b	148.64	154.54	121.53	141.57	10.16	4.81	8.2	5.47	6.16	1.04	4.54	0	Up
8297	ENSG00000154864	PIEZO2	piezo type mechanosensitive ion channel component 2	499.08	489.35	293.39	427.27	67	12.9	32.84	13.26	19.67	6.59	4.54	0	Up
4668	ENSG00000123485	HJURP	Holliday junction recognition protein	33.99	39.02	46.6	39.87	3.66	1.37	2.68	1.37	1.81	0.44	4.53	0	Up
15048	ENSG00000267281	ATF7-NPFF	ATF7-NPFF readthrough	0.81	1.29	0.77	0.96	0.17	0	0.09	0	0.03	0.03	4.53	0	Up
6045	ENSG00000135549	PKIB	cAMP-dependent protein kinase inhibitor beta	8.83	8.91	5.28	7.67	1.2	0.28	0.23	0.36	0.29	0.04	4.52	0	Up
1317	ENSG00000079931	MOXD1	monooxygenase DBH like 1	32.15	32.15	22.15	28.81	3.33	1.05	3.96	0.36	1.79	1.1	4.52	0	Up
15271	ENSG00000278662	GOLGA6L10	golgin A6 family like 10	2.81	0.94	2.55	2.1	0.59	0	1.02	0	0.34	0.34	4.51	0.03	Up
10370	ENSG00000168994	PXDC1	PX domain containing 1	255.74	256.23	167.14	226.37	29.61	5.04	13.11	14.01	10.72	2.85	4.5	0	Up
6591	ENSG00000138798	EGF	epidermal growth factor	6.57	5.14	7.42	6.38	0.67	0.46	0.53	0.06	0.35	0.14	4.49	0	Up
10628	ENSG00000170537	TMC7	transmembrane channel like 7	4.85	7.24	12.81	8.3	2.36	0.2	0.64	0.35	0.4	0.13	4.48	0	Up
12596	ENSG00000186185	KIF18B	kinesin family member 18B	34.22	33.38	26.04	31.21	2.6	0.53	3.35	1.29	1.72	0.84	4.48	0	Up
7353	ENSG00000144891	AGTR1	angiotensin II receptor type 1	6.51	7.08	12.26	8.62	1.83	0.14	0.69	0.53	0.45	0.16	4.48	0	Up
9057	ENSG00000162591	MEGF6	multiple EGF like domains 6	303.05	261.57	118.65	227.76	55.85	5.48	11.6	13.41	10.16	2.4	4.46	0	Up
9696	ENSG00000165480	SKA3	spindle and kinetochore associated complex subunit 3	17.68	18.58	22.72	19.66	1.55	0.87	1.61	0.49	0.99	0.33	4.46	0	Up
2541	ENSG00000104321	TRPA1	transient receptor potential cation channel subfamily A member 1	16.21	20.51	66.43	34.39	16.07	1.25	2.67	0.88	1.6	0.55	4.46	0	Up
560	ENSG00000048052	HDAC9	histone deacetylase 9	70.19	64.38	62.79	65.79	2.25	3.32	2.7	2.88	2.97	0.18	4.46	0	Up
5535	ENSG00000131747	TOP2A	DNA topoisomerase II alpha	138.42	138.68	280.2	185.77	47.22	3.63	18.26	7.65	9.85	4.36	4.45	0	Up
14915	ENSG00000259316		NA	18.98	13.2	8.85	13.68	2.93	0.52	0.78	0.36	0.55	0.12	4.45	0	Up
11702	ENSG00000178860	MSC	musculin	169.49	149.08	332.43	217	58.01	7.52	14.93	7.23	9.89	2.52	4.44	0	Up
15395	ENSG00000286015		NA	0.87	0.95	0.52	0.78	0.13	0	0	0.05	0.02	0.02	4.44	0	Up
1766	ENSG00000092969	TGFB2	transforming growth factor beta 2	78.82	82.68	62.72	74.74	6.11	4.32	5.35	1.67	3.78	1.1	4.43	0	Up
7907	ENSG00000150938	CRIM1	cysteine rich transmembrane BMP regulator 1	922.22	948.72	486.27	785.74	149.93	34.37	41.45	30.29	35.37	3.26	4.42	0	Up
98	ENSG00000005884	ITGA3	integrin subunit alpha 3	2499.38	2573.35	1237.69	2103.47	433.42	76.03	96.05	111.38	94.48	10.24	4.42	0	Up
8909	ENSG00000161040	FBXL13	F-box and leucine rich repeat protein 13	2.92	6.15	8.27	5.78	1.55	0.34	0.51	0.08	0.31	0.13	4.42	0	Up
2562	ENSG00000104432	IL7	interleukin 7	8.54	8.22	8.68	8.48	0.13	0.18	0.42	0.7	0.43	0.15	4.41	0	Up
8448	ENSG00000156535	CD109	CD109 molecule	76.96	75.78	121.94	91.56	15.19	2.96	6.92	3.65	4.51	1.22	4.41	0	Up
14249	ENSG00000226065	ZBTB45P2	zinc finger and BTB domain containing 45 pseudogene 2	7.53	6.16	4.3	6	0.94	0.5	1.3	0	0.6	0.38	4.41	0.02	Up
3880	ENSG00000115648	MLPH	melanophilin	25.48	16.08	35.57	25.71	5.63	0.67	1.45	1.7	1.27	0.31	4.4	0	Up
1757	ENSG00000092758	COL9A3	collagen type IX alpha 3 chain	12.51	10.38	17.23	13.37	2.02	0.5	0.78	0.62	0.63	0.08	4.4	0	Up
15548	ENSG00000290778		NA	0.91	0.67	0.97	0.85	0.09	0	0.1	0	0.03	0.03	4.4	0	Up
9809	ENSG00000166106	ADAMTS15	ADAM metallopeptidase with thrombospondin type 1 motif 15	24.57	24.68	21.66	23.63	0.99	0.85	1.37	1.09	1.1	0.15	4.4	0	Up
9773	ENSG00000165887	ANKRD2	ankyrin repeat domain 2	2.1	1.77	3.24	2.37	0.45	0.13	0	0.4	0.18	0.12	4.4	0.01	Up
7560	ENSG00000147027	TMEM47	transmembrane protein 47	124.58	134.08	91.37	116.68	12.95	10.35	6.11	2.52	6.33	2.26	4.39	0	Up
9259	ENSG00000163531	NFASC	neurofascin	83.8	103.28	13.44	66.84	27.29	1.03	3.99	2.15	2.39	0.86	4.39	0.02	Up
1121	ENSG00000074211	PPP2R2C	protein phosphatase 2 regulatory subunit Bgamma	4.9	4.37	1.04	3.44	1.21	0.07	0.11	0.11	0.1	0.01	4.38	0.01	Up
8284	ENSG00000154736	ADAMTS5	ADAM metallopeptidase with thrombospondin type 1 motif 5	86.8	108.71	42.21	79.24	19.57	5.28	4.72	1.58	3.86	1.15	4.38	0	Up
10405	ENSG00000169184	MN1	MN1 proto-oncogene, transcriptional regulator	48.59	50.74	35.73	45.02	4.69	2.35	1.27	3.11	2.24	0.53	4.37	0	Up
5844	ENSG00000134259	NGF	nerve growth factor	20.58	17.92	23.33	20.61	1.56	0.86	1.37	0.83	1.02	0.17	4.35	0	Up
2553	ENSG00000104369	JPH1	junctophilin 1	4.34	6.5	2.63	4.49	1.12	0.21	0.21	0.11	0.18	0.03	4.35	0	Up
2931	ENSG00000106772	PRUNE2	prune homolog 2 with BCH domain	178.74	194.41	148.72	173.96	13.4	5.85	10.33	9.92	8.7	1.43	4.35	0	Up
9659	ENSG00000165244	ZNF367	zinc finger protein 367	25.07	27.4	11.64	21.37	4.91	0.35	1.71	1.08	1.05	0.39	4.35	0	Up
6633	ENSG00000139220	PPFIA2	PTPRF interacting protein alpha 2	2.4	1.7	1.77	1.96	0.22	0.4	0.06	0	0.15	0.12	4.35	0.01	Up
7562	ENSG00000147041	SYTL5	synaptotagmin like 5	10.19	12.34	7.37	9.96	1.44	0.79	0.2	0.52	0.5	0.17	4.34	0	Up
3381	ENSG00000111341	MGP	matrix Gla protein	52.13	55.16	83.71	63.67	10.06	4.18	8.16	0.84	4.4	2.12	4.34	0	Up
8737	ENSG00000159556	ISL2	ISL LIM homeobox 2	3.06	3.27	2.59	2.98	0.2	0.05	0.12	0.26	0.14	0.06	4.34	0	Up
7756	ENSG00000148948	LRRC4C	leucine rich repeat containing 4C	3.12	2.24	2.36	2.57	0.28	0.04	0.13	0.17	0.11	0.04	4.32	0	Up
6149	ENSG00000136153	LMO7	LIM domain 7	294.05	315.65	167.44	259.05	46.23	10.46	12.93	14.07	12.49	1.06	4.32	0	Up
10896	ENSG00000172260	NEGR1	neuronal growth regulator 1	24.48	35.23	43.82	34.51	5.59	1.73	2.09	1.45	1.75	0.19	4.32	0	Up
5236	ENSG00000129195	PIMREG	PICALM interacting mitotic regulator	19.12	21.38	37.63	26.04	5.83	1.38	2.3	0.72	1.47	0.46	4.31	0	Up
4095	ENSG00000117399	CDC20	cell division cycle 20	45.34	43.39	103.56	64.1	19.74	1.81	7.13	2.2	3.71	1.71	4.3	0	Up
3588	ENSG00000112984	KIF20A	kinesin family member 20A	27.66	34.5	64.4	42.19	11.28	1.23	4.44	1.71	2.46	1	4.29	0	Up
8266	ENSG00000154553	PDLIM3	PDZ and LIM domain 3	74.81	80.95	62.06	72.61	5.56	3.77	10.08	1.23	5.03	2.63	4.29	0	Up
14048	ENSG00000214076	CPSF1P1	CPSF1 pseudogene 1	2	2.28	3.43	2.57	0.44	0.25	0.05	0.1	0.13	0.06	4.29	0	Up
7397	ENSG00000145386	CCNA2	cyclin A2	66.94	70.8	111.98	83.24	14.41	3.07	6.46	3.67	4.4	1.04	4.29	0	Up
9563	ENSG00000164741	DLC1	DLC1 Rho GTPase activating protein	137.44	153.27	99.25	129.99	16.03	9.31	9.82	2.98	7.37	2.2	4.28	0	Up
5170	ENSG00000128591	FLNC	filamin C	1039.27	1015.19	482.8	845.75	181.61	41.96	34.13	49.16	41.75	4.34	4.28	0	Up
8006	ENSG00000151789	ZNF385D	zinc finger protein 385D	20.77	31.88	9.9	20.85	6.35	0.18	2.32	1.39	1.29	0.62	4.28	0.01	Up
3534	ENSG00000112499	SLC22A2	solute carrier family 22 member 2	2.34	2.06	0.99	1.8	0.41	0	0.1	0.17	0.09	0.05	4.28	0.01	Up
5233	ENSG00000129173	E2F8	E2F transcription factor 8	6.26	8.9	8.53	7.89	0.82	0.32	0.56	0.33	0.4	0.08	4.27	0	Up
6556	ENSG00000138669	PRKG2	protein kinase cGMP-dependent 2	12.3	12.52	4.46	9.76	2.65	0.71	0.51	0.14	0.46	0.17	4.26	0	Up
3686	ENSG00000114019	AMOTL2	angiomotin like 2	572.55	527.39	447.09	515.68	36.69	33.36	33.19	17.26	27.94	5.34	4.26	0	Up
7272	ENSG00000144278	GALNT13	polypeptide N-acetylgalactosaminyltransferase 13	1.33	10.03	11.38	7.58	3.15	0.48	0.52	0.12	0.37	0.13	4.25	0.01	Up
9541	ENSG00000164619	BMPER	BMP binding endothelial regulator	44.48	49.04	26.38	39.97	6.92	1.46	5.55	0.88	2.63	1.47	4.24	0	Up
11927	ENSG00000181019	NQO1	NAD(P)H quinone dehydrogenase 1	602.76	612.32	1251.28	822.12	214.6	40.64	79.8	21.07	47.17	17.27	4.23	0	Up
10472	ENSG00000169607	CKAP2L	cytoskeleton associated protein 2 like	20.12	17.24	34.9	24.09	5.47	0.67	2.86	1.08	1.54	0.67	4.23	0	Up
5015	ENSG00000126785	RHOJ	ras homolog family member J	16.17	21.23	23.5	20.3	2.17	0.64	4.65	0.41	1.9	1.38	4.23	0	Up
13802	ENSG00000204941	PSG5	pregnancy specific beta-1-glycoprotein 5	10.69	15.84	5.47	10.67	2.99	0.82	0.22	0.49	0.51	0.17	4.23	0	Up
11459	ENSG00000176595	KBTBD11	kelch repeat and BTB domain containing 11	54.14	53.25	0	35.8	17.9	0	0	1.73	0.58	0.58	4.22	0.48	No difference
2225	ENSG00000101447	FAM83D	family with sequence similarity 83 member D	21.42	22.01	41.06	28.17	6.45	1.57	2.04	1.09	1.56	0.27	4.22	0	Up
7283	ENSG00000144366	GULP1	GULP PTB domain containing engulfment adaptor 1	46.25	43.45	68.59	52.76	7.95	2.93	2.37	3.24	2.85	0.26	4.22	0	Up
10396	ENSG00000169129	AFAP1L2	actin filament associated protein 1 like 2	36.75	40.75	40.83	39.44	1.35	1.92	3.59	1.36	2.29	0.67	4.21	0	Up
4359	ENSG00000120075	HOXB5	homeobox B5	2.74	3.91	3.99	3.55	0.4	0.2	0.24	0.1	0.18	0.04	4.21	0	Up
8591	ENSG00000158089	GALNT14	polypeptide N-acetylgalactosaminyltransferase 14	10.84	12.08	6.84	9.92	1.58	0.42	0.67	0.37	0.49	0.1	4.2	0	Up
7295	ENSG00000144476	ACKR3	atypical chemokine receptor 3	101.81	112.8	117.66	110.76	4.69	4.04	12.27	4.27	6.86	2.71	4.2	0	Up
12074	ENSG00000182492	BGN	biglycan	235.71	238.94	260.75	245.14	7.86	6.43	33.79	10.61	16.94	8.51	4.2	0	Up
3374	ENSG00000111319	SCNN1A	sodium channel epithelial 1 subunit alpha	18.88	14.35	10.11	14.44	2.53	0.24	1.38	0.93	0.85	0.33	4.2	0	Up
6582	ENSG00000138772	ANXA3	annexin A3	75.53	83.19	140.57	99.77	20.52	4.87	3.07	10.11	6.02	2.11	4.19	0	Up
10221	ENSG00000168078	PBK	PDZ binding kinase	19.24	24.2	40.2	27.88	6.33	1.14	2.97	1.09	1.73	0.62	4.18	0	Up
6561	ENSG00000138685	FGF2	fibroblast growth factor 2	125.75	146.18	156.57	142.83	9.06	7.33	8.38	7.91	7.87	0.3	4.18	0	Up
11549	ENSG00000177459	ERICH5	glutamate rich 5	8.12	8.82	14.28	10.41	1.95	1.25	0.26	0.58	0.7	0.29	4.17	0	Up
10176	ENSG00000167900	TK1	thymidine kinase 1	57.46	52.19	66.64	58.76	4.22	1.58	7.67	2.78	4.01	1.86	4.17	0	Up
168	ENSG00000007933	FMO3	flavin containing dimethylaniline monoxygenase 3	0.9	0.73	4.79	2.14	1.32	0.16	0.18	0	0.11	0.06	4.17	0.02	Up
12870	ENSG00000188549	CCDC9B	coiled-coil domain containing 9B	170.7	188.91	75.05	144.89	35.31	3.7	10.45	10.29	8.15	2.22	4.16	0	Up
11259	ENSG00000174899	SLC66A1L	solute carrier family 66 member 1 like	2.92	1.43	1.62	1.99	0.47	0.09	0.14	0.03	0.09	0.03	4.16	0	Up
6512	ENSG00000138395	CDK15	cyclin dependent kinase 15	4.12	3.57	0.6	2.77	1.09	0.08	0.14	0.04	0.08	0.03	4.16	0.01	Up
5957	ENSG00000135069	PSAT1	phosphoserine aminotransferase 1	195.71	208.79	582.71	329.07	126.88	10.72	14.81	26.8	17.44	4.82	4.16	0	Up
1054	ENSG00000072163	LIMS2	LIM zinc finger domain containing 2	29.45	26.35	41.98	32.59	4.78	0.76	3.52	2.31	2.2	0.8	4.14	0	Up
6409	ENSG00000137804	NUSAP1	nucleolar and spindle associated protein 1	34.41	31.4	56.83	40.88	8.02	2.07	2.6	2.25	2.31	0.16	4.14	0	Up
8434	ENSG00000156463	SH3RF2	SH3 domain containing ring finger 2	86.89	77.01	37.47	67.12	15.1	4.22	3.7	2.64	3.52	0.46	4.13	0	Up
12095	ENSG00000182667	NTM	neurotrimin	3.35	4.88	1.37	3.2	1.01	0.18	0.61	0	0.26	0.18	4.12	0.02	Up
11517	ENSG00000177106	EPS8L2	EPS8 like 2	70.18	56.54	84.11	70.28	7.96	4.32	4.16	3.54	4.01	0.24	4.12	0	Up
7484	ENSG00000146147	MLIP	muscular LMNA interacting protein	3.16	5.03	1.61	3.26	0.99	0.31	0.08	0.09	0.16	0.07	4.12	0	Up
2691	ENSG00000105290	APLP1	amyloid beta precursor like protein 1	26.14	23.02	27.89	25.69	1.42	0.86	2.11	1.72	1.56	0.37	4.12	0	Up
14738	ENSG00000251664	PCDHA12	protocadherin alpha 12	1.92	1.91	0.85	1.56	0.36	0	0.21	0.07	0.09	0.06	4.11	0.01	Up
9157	ENSG00000163032	VSNL1	visinin like 1	3.97	7.09	0.26	3.77	1.97	0.03	0.54	0	0.19	0.18	4.11	0.09	No difference
2838	ENSG00000106034	CPED1	cadherin like and PC-esterase domain containing 1	49.33	60.3	77.87	62.5	8.31	3.54	4.04	3.27	3.62	0.23	4.11	0	Up
7418	ENSG00000145632	PLK2	polo like kinase 2	185.51	168.59	494.94	283.01	106.08	12.2	19.26	13.16	14.87	2.21	4.1	0	Up
2649	ENSG00000105011	ASF1B	anti-silencing function 1B histone chaperone	26.34	21.93	15.77	21.35	3.07	0.83	1.73	1	1.18	0.27	4.1	0	Up
10832	ENSG00000171848	RRM2	ribonucleotide reductase regulatory subunit M2	75.31	104.74	95.9	91.99	8.72	4.62	5.4	6.13	5.38	0.44	4.09	0	Up
13625	ENSG00000198929	NOS1AP	nitric oxide synthase 1 adaptor protein	5.94	4.29	3.11	4.45	0.82	0.07	0.32	0.39	0.26	0.1	4.09	0	Up
10508	ENSG00000169851	PCDH7	protocadherin 7	50.09	52.9	6.54	36.51	15.01	2.39	1.49	0.48	1.46	0.55	4.09	0.04	Up
13683	ENSG00000204060	FOXO6	forkhead box O6	1.6	2.93	1.43	1.99	0.48	0	0.15	0.29	0.15	0.09	4.08	0.01	Up
7569	ENSG00000147100	SLC16A2	solute carrier family 16 member 2	150.06	146.76	72.62	123.15	25.28	10.92	9.11	3.1	7.71	2.37	4.08	0	Up
822	ENSG00000065328	MCM10	minichromosome maintenance 10 replication initiation factor	16.36	23.55	11.59	17.17	3.48	0.56	1.86	0.69	1.03	0.41	4.08	0	Up
6022	ENSG00000135451	TROAP	trophinin associated protein	20.57	14.02	31.07	21.89	4.97	0.74	1.81	1.55	1.37	0.32	4.08	0	Up
7619	ENSG00000147509	RGS20	regulator of G protein signaling 20	1.3	3.29	8.51	4.37	2.15	0.08	0.34	0.32	0.25	0.08	4.08	0.01	Up
1642	ENSG00000089685	BIRC5	baculoviral IAP repeat containing 5	42.58	35.93	64.67	47.73	8.69	1.44	7.67	1.92	3.68	2	4.08	0	Up
12328	ENSG00000184349	EFNA5	ephrin A5	11.82	12.6	11.45	11.96	0.34	0.78	0.38	1.07	0.74	0.2	4.08	0	Up
14264	ENSG00000227051	C14orf132	chromosome 14 open reading frame 132	73.03	69.56	46.25	62.95	8.41	3.41	5.55	2.38	3.78	0.93	4.07	0	Up
7100	ENSG00000143228	NUF2	NUF2 component of NDC80 kinetochore complex	18.83	18.57	29.07	22.16	3.46	0.55	2.36	1.79	1.57	0.53	4.07	0	Up
14761	ENSG00000253910	PCDHGB2	protocadherin gamma subfamily B, 2	13.48	17.22	10.12	13.61	2.05	1.03	1.47	0.25	0.92	0.36	4.07	0	Up
5055	ENSG00000127324	TSPAN8	tetraspanin 8	41.31	36.26	20.75	32.77	6.19	3.47	2.26	0.66	2.13	0.82	4.07	0	Up
15221	ENSG00000276023	DUSP14	dual specificity phosphatase 14	2.61	3.33	0.52	2.16	0.84	0	0.09	0.23	0.11	0.07	4.07	0.02	Up
11895	ENSG00000180801	ARSJ	arylsulfatase family member J	33.18	25.54	36.35	31.69	3.21	1.65	2.22	1.83	1.9	0.17	4.06	0	Up
4959	ENSG00000126016	AMOT	angiomotin	28.01	21.22	15.43	21.55	3.64	1.31	2.03	0.59	1.31	0.42	4.05	0	Up
14520	ENSG00000241186	TDGF1	teratocarcinoma-derived growth factor 1	2.24	0.61	1.18	1.34	0.48	0.6	0	0	0.2	0.2	4.05	0.03	Up
4072	ENSG00000117152	RGS4	regulator of G protein signaling 4	362.63	371.37	204.16	312.72	54.34	20.33	15.68	19	18.34	1.38	4.05	0	Up
4498	ENSG00000121690	DEPDC7	DEP domain containing 7	7.64	8.51	6.55	7.57	0.57	0.44	0.35	0.49	0.43	0.04	4.04	0	Up
3964	ENSG00000116254	CHD5	chromodomain helicase DNA binding protein 5	1.36	2.65	1.15	1.72	0.47	0	0.26	0.11	0.12	0.07	4.04	0.01	Up
7379	ENSG00000145242	EPHA5	EPH receptor A5	29.51	35.33	20.67	28.5	4.26	3.02	0.36	3.81	2.39	1.04	4.04	0	Up
1376	ENSG00000081923	ATP8B1	ATPase phospholipid transporting 8B1	115.74	114.92	76.27	102.31	13.02	5.94	11.19	3.24	6.79	2.33	4.04	0	Up
4061	ENSG00000117069	ST6GALNAC5	ST6 N-acetylgalactosaminide alpha-2,6-sialyltransferase 5	30.92	45.53	16.75	31.07	8.31	1.57	1.75	1.52	1.61	0.07	4.04	0	Up
5179	ENSG00000128610	FEZF1	FEZ family zinc finger 1	0.55	0.57	1.61	0.91	0.35	0.06	0.06	0	0.04	0.02	4.04	0	Up
2970	ENSG00000107282	APBA1	amyloid beta precursor protein binding family A member 1	22.44	27.18	7.25	18.96	6.01	1.34	1.26	0.34	0.98	0.32	4.04	0.01	Up
3525	ENSG00000112378	PERP	p53 apoptosis effector related to PMP22	39.28	46.06	113.76	66.37	23.78	3.13	3.81	4.43	3.79	0.37	4.04	0	Up
2923	ENSG00000106688	SLC1A1	solute carrier family 1 member 1	125	112.99	69.58	102.52	16.83	9.49	7.59	2.91	6.66	1.96	4.04	0	Up
5016	ENSG00000126787	DLGAP5	DLG associated protein 5	22.18	20.43	56.95	33.19	11.89	1.6	2.84	1.63	2.02	0.41	4.03	0	Up
10220	ENSG00000168077	SCARA3	scavenger receptor class A member 3	26.27	20.64	23.96	23.63	1.63	1.45	2.96	0.63	1.68	0.68	4.03	0	Up
1692	ENSG00000090889	KIF4A	kinesin family member 4A	18.95	21.7	37.6	26.08	5.81	1.28	3.52	0.92	1.9	0.81	4.03	0	Up
11041	ENSG00000173210	ABLIM3	actin binding LIM protein family member 3	76.55	74.86	132.75	94.72	19.02	4.4	6.79	6	5.73	0.7	4.03	0	Up
10293	ENSG00000168497	CAVIN2	caveolae associated protein 2	37.91	40.68	21.63	33.41	5.94	1.34	5.91	0.77	2.68	1.63	4.03	0	Up
938	ENSG00000068489	PRR11	proline rich 11	35.92	62.08	98.2	65.4	18.06	2.99	5.02	3.85	3.96	0.59	4.01	0	Up
12530	ENSG00000185742	C11orf87	chromosome 11 open reading frame 87	1.25	2	2.11	1.79	0.27	0.25	0	0.21	0.15	0.08	4.01	0.01	Up
9037	ENSG00000162458	FBLIM1	filamin binding LIM protein 1	321.65	308.56	165.71	265.31	49.94	15.22	30.97	8.21	18.14	6.73	4	0	Up
14284	ENSG00000227992		NA	1.32	0.56	1.96	1.28	0.41	0	0.11	0.12	0.08	0.04	4	0.01	Up
5995	ENSG00000135324	MRAP2	melanocortin 2 receptor accessory protein 2	3.49	3.37	20.07	8.98	5.55	0.45	0.59	0.36	0.46	0.07	3.99	0.01	Up
1584	ENSG00000088726	TMEM40	transmembrane protein 40	5.26	4.6	2.74	4.2	0.75	0.13	0.24	0.32	0.23	0.05	3.99	0	Up
6486	ENSG00000138180	CEP55	centrosomal protein 55	29.41	33.28	93.41	52.03	20.72	1.93	4.86	2.95	3.25	0.86	3.99	0	Up
7589	ENSG00000147206	NXF3	nuclear RNA export factor 3	12.1	14.46	1	9.19	4.15	0.15	0.49	0.2	0.28	0.11	3.98	0.06	No difference
8369	ENSG00000155816	FMN2	formin 2	87.98	71.25	45.61	68.28	12.32	3.41	3.14	6.34	4.3	1.03	3.97	0	Up
4136	ENSG00000117650	NEK2	NIMA related kinase 2	9.91	9.46	19.44	12.94	3.25	0.75	1.06	0.72	0.84	0.11	3.97	0	Up
3228	ENSG00000109805	NCAPG	non-SMC condensin I complex subunit G	54.33	47.33	66.57	56.08	5.62	4.34	4.12	2.53	3.66	0.57	3.97	0	Up
11896	ENSG00000180806	HOXC9	homeobox C9	10.63	10.15	16.9	12.56	2.17	1.05	0.34	1.48	0.96	0.33	3.96	0	Up
10519	ENSG00000169903	TM4SF4	transmembrane 4 L six family member 4	0.75	0.91	1.88	1.18	0.35	0	0.22	0.05	0.09	0.07	3.96	0.01	Up
4166	ENSG00000118193	KIF14	kinesin family member 14	20.02	18.45	32.07	23.51	4.3	0.68	3.28	1.55	1.84	0.77	3.96	0	Up
14485	ENSG00000239887	C1orf226	chromosome 1 open reading frame 226	7.41	7.57	8.55	7.84	0.36	0.36	0.51	0.65	0.51	0.08	3.95	0	Up
5969	ENSG00000135116	HRK	harakiri, BCL2 interacting protein	7.93	2.88	1.04	3.95	2.06	0.04	0.16	0.33	0.18	0.08	3.95	0.02	Up
8248	ENSG00000154319	FAM167A	family with sequence similarity 167 member A	7.11	8.16	11.79	9.02	1.42	1.04	0.75	0.25	0.68	0.23	3.95	0	Up
14068	ENSG00000214357	NEURL1B	neuralized E3 ubiquitin protein ligase 1B	33.56	35.83	23.92	31.1	3.65	1.14	4.22	1.39	2.25	0.99	3.95	0	Up
7736	ENSG00000148773	MKI67	marker of proliferation Ki-67	115.58	132.55	179.95	142.69	19.26	6.42	13.23	8.88	9.51	1.99	3.95	0	Up
7749	ENSG00000148848	ADAM12	ADAM metallopeptidase domain 12	338.01	399.28	209.85	315.71	55.81	28.68	19.39	13.85	20.64	4.33	3.94	0	Up
12365	ENSG00000184661	CDCA2	cell division cycle associated 2	13.5	12.28	21.87	15.88	3.01	0.73	2.1	0.73	1.19	0.46	3.94	0	Up
4456	ENSG00000121039	RDH10	retinol dehydrogenase 10	407.93	357.81	68.61	278.12	105.75	14.41	12.54	14.61	13.86	0.66	3.94	0	Up
12064	ENSG00000182379	NXPH4	neurexophilin 4	16.04	15.51	8.78	13.44	2.34	0.84	0.97	0.55	0.78	0.12	3.93	0	Up
6336	ENSG00000137273	FOXF2	forkhead box F2	2	2.01	1.17	1.72	0.28	0.2	0.05	0.05	0.1	0.05	3.93	0	Up
651	ENSG00000054793	ATP9A	ATPase phospholipid transporting 9A (putative)	131.5	125.68	92.4	116.53	12.18	9.44	9.58	4.65	7.89	1.62	3.92	0	Up
9917	ENSG00000166546	BEAN1	brain expressed associated with NEDD4 1	8.07	5.82	6.41	6.77	0.67	0.28	0.48	0.53	0.43	0.08	3.91	0	Up
11533	ENSG00000177283	FZD8	frizzled class receptor 8	61.98	65.81	47.32	58.37	5.64	7.31	4.15	1.75	4.41	1.61	3.91	0	Up
3412	ENSG00000111665	CDCA3	cell division cycle associated 3	19.62	19.72	40.48	26.61	6.94	1.05	3.59	1.46	2.03	0.79	3.91	0	Up
1251	ENSG00000078018	MAP2	microtubule associated protein 2	37.49	51.02	99.65	62.72	18.88	2.59	4.63	5.28	4.17	0.81	3.91	0	Up
13102	ENSG00000196526	AFAP1	actin filament associated protein 1	218	200.78	167.41	195.4	14.85	11.79	16.64	10.96	13.13	1.77	3.9	0	Up
15304	ENSG00000283154	IQCJ-SCHIP1	IQCJ-SCHIP1 readthrough	46.03	39.1	41.76	42.3	2.02	3.01	1.97	3.72	2.9	0.51	3.9	0	Up
5084	ENSG00000127564	PKMYT1	protein kinase, membrane associated tyrosine/threonine 1	27.14	26.25	15.13	22.84	3.86	1.14	2.01	1.11	1.42	0.29	3.9	0	Up
4363	ENSG00000120149	MSX2	msh homeobox 2	4.37	4.87	3.53	4.26	0.39	0.18	0.63	0.13	0.31	0.16	3.89	0	Up
3358	ENSG00000111206	FOXM1	forkhead box M1	54.74	51.84	121.48	76.02	22.75	5.66	6.5	3.08	5.08	1.03	3.89	0	Up
2080	ENSG00000100625	SIX4	SIX homeobox 4	14.29	13.44	18.65	15.46	1.61	1.37	0.65	1.3	1.11	0.23	3.89	0	Up
2966	ENSG00000107249	GLIS3	GLIS family zinc finger 3	46.36	51.29	66.99	54.88	6.22	6	3.51	2.54	4.01	1.03	3.86	0	Up
7308	ENSG00000144583	MARCHF4	membrane associated ring-CH-type finger 4	9.23	9.83	5.02	8.03	1.51	0.55	1.12	0.15	0.61	0.28	3.86	0	Up
6603	ENSG00000138944	SHISAL1	shisa like 1	8.11	6.56	2.7	5.79	1.61	0.1	0.78	0.31	0.4	0.2	3.86	0.01	Up
12764	ENSG00000187642	PERM1	PPARGC1 and ESRR induced regulator, muscle 1	0.57	0.96	1.21	0.91	0.19	0.05	0	0.13	0.06	0.04	3.86	0.01	Up
7498	ENSG00000146267	FAXC	failed axon connections homolog, metaxin like GST domain containing	5.11	5.25	7.21	5.85	0.68	0.13	0.25	1.73	0.7	0.52	3.86	0.01	Up
12971	ENSG00000189184	PCDH18	protocadherin 18	19.47	21.89	30.12	23.83	3.22	0.98	2.73	1.73	1.82	0.51	3.85	0	Up
1116	ENSG00000074047	GLI2	GLI family zinc finger 2	39.8	50.46	24.44	38.23	7.55	3.01	7.5	0.6	3.7	2.02	3.85	0	Up
5176	ENSG00000128606	LRRC17	leucine rich repeat containing 17	21.5	23.34	53.23	32.69	10.28	0.81	5.56	2.47	2.94	1.39	3.84	0	Up
11404	ENSG00000176092	CRYBG2	crystallin beta-gamma domain containing 2	2.46	4.1	4.43	3.66	0.61	0.22	0.34	0.18	0.25	0.05	3.84	0	Up
7891	ENSG00000150687	PRSS23	serine protease 23	1731.51	1799.17	2008.45	1846.38	83.36	103.16	184.2	113.07	133.48	25.53	3.83	0	Up
12773	ENSG00000187720	THSD4	thrombospondin type 1 domain containing 4	76.43	54.51	23.7	51.55	15.29	3.11	5.62	1.52	3.41	1.19	3.83	0	Up
8038	ENSG00000152137	HSPB8	heat shock protein family B (small) member 8	61.61	69.68	44.83	58.71	7.32	3.03	5.92	3.51	4.16	0.89	3.82	0	Up
8608	ENSG00000158246	TENT5B	terminal nucleotidyltransferase 5B	5.86	6.64	7.16	6.55	0.38	0.45	0.44	0.46	0.45	0.01	3.82	0	Up
5228	ENSG00000129116	PALLD	palladin, cytoskeletal associated protein	935.03	958.63	826.47	906.71	40.69	56.28	108.78	42.59	69.22	20.17	3.82	0	Up
3889	ENSG00000115718	PROC	protein C, inactivator of coagulation factors Va and VIIIa	4.73	2.87	4.71	4.1	0.62	0.18	0.24	0.43	0.28	0.08	3.82	0	Up
1467	ENSG00000085276	MECOM	MDS1 and EVI1 complex locus	46.54	28.62	25.43	33.53	6.57	1.26	3.23	2.49	2.33	0.58	3.82	0	Up
13271	ENSG00000197415	VEPH1	ventricular zone expressed PH domain containing 1	16.99	19.01	17.25	17.75	0.64	1.97	1.01	0.94	1.31	0.33	3.81	0	Up
8528	ENSG00000157456	CCNB2	cyclin B2	17.64	20.85	66.64	35.04	15.83	1.41	4.17	2.13	2.57	0.83	3.81	0.01	Up
10395	ENSG00000169126	ODAD2	outer dynein arm docking complex subunit 2	4.18	4.49	10.65	6.44	2.11	0.9	1.73	0.04	0.89	0.49	3.81	0.02	Up
14332	ENSG00000230650		NA	1.5	0.99	8.47	3.65	2.41	0.1	0.49	0.1	0.23	0.13	3.8	0.03	Up
8553	ENSG00000157680	DGKI	diacylglycerol kinase iota	37.52	25.98	8.29	23.93	8.5	1.77	2.18	0.43	1.46	0.53	3.8	0.01	Up
6900	ENSG00000141433	ADCYAP1	adenylate cyclase activating polypeptide 1	1.99	2.75	1.25	2	0.43	0.08	0.04	0.36	0.16	0.1	3.8	0.01	Up
12426	ENSG00000185090	MANEAL	mannosidase endo-alpha like	25.97	22.72	26	24.9	1.09	1.9	1.92	1.53	1.78	0.13	3.79	0	Up
12231	ENSG00000183668	PSG9	pregnancy specific beta-1-glycoprotein 9	3.36	3.18	0.51	2.35	0.92	0.15	0.03	0.12	0.1	0.03	3.79	0.02	Up
7992	ENSG00000151693	ASAP2	ArfGAP with SH3 domain, ankyrin repeat and PH domain 2	79.51	84.01	102.47	88.66	7.02	6.16	7.91	5.37	6.48	0.75	3.79	0	Up
13560	ENSG00000198796	ALPK2	alpha kinase 2	129.22	125.81	120.2	125.08	2.63	10.77	6.23	11.26	9.42	1.6	3.78	0	Up
11194	ENSG00000174371	EXO1	exonuclease 1	15.69	17.08	12.92	15.23	1.22	0.62	2.26	0.81	1.23	0.52	3.78	0	Up
15353	ENSG00000284956		NA	0.88	0.82	0.92	0.87	0.03	0	0.15	0.05	0.06	0.04	3.77	0.01	Up
7155	ENSG00000143476	DTL	denticleless E3 ubiquitin protein ligase homolog	20.7	26.82	11.78	19.77	4.37	0.69	3.69	0.73	1.71	0.99	3.77	0	Up
3800	ENSG00000115163	CENPA	centromere protein A	7.53	8.73	21.22	12.49	4.38	0.28	1.96	1.32	1.19	0.49	3.77	0.01	Up
11278	ENSG00000175063	UBE2C	ubiquitin conjugating enzyme E2 C	25.19	28.98	54.41	36.2	9.17	1.93	5.25	1.8	2.99	1.13	3.77	0	Up
3491	ENSG00000112186	CAP2	cyclase associated actin cytoskeleton regulatory protein 2	76.94	68.39	115.15	86.82	14.38	7.06	4.78	7.39	6.41	0.82	3.76	0	Up
8480	ENSG00000156970	BUB1B	BUB1 mitotic checkpoint serine/threonine kinase B	28.98	25.52	33.27	29.26	2.24	1.59	2.75	2.27	2.2	0.33	3.76	0	Up
12986	ENSG00000189337	KAZN	kazrin, periplakin interacting protein	48.73	45.75	58.09	50.86	3.72	3.46	4.5	3.36	3.77	0.37	3.76	0	Up
3838	ENSG00000115361	ACADL	acyl-CoA dehydrogenase long chain	4.65	6.61	7.43	6.23	0.83	0.28	0.34	0.98	0.53	0.23	3.75	0	Up
3230	ENSG00000109819	PPARGC1A	PPARG coactivator 1 alpha	13.29	18.03	8.95	13.42	2.62	1.13	0.31	1.97	1.14	0.48	3.74	0	Up
1329	ENSG00000080493	SLC4A4	solute carrier family 4 member 4	21.41	24.38	5.32	17.04	5.92	0.71	0.75	1.19	0.88	0.15	3.74	0.01	Up
5736	ENSG00000133216	EPHB2	EPH receptor B2	112.17	101.35	91.28	101.6	6.03	6.72	7.49	8.46	7.56	0.5	3.74	0	Up
9496	ENSG00000164330	EBF1	EBF transcription factor 1	41.02	36.67	44.88	40.86	2.37	2.83	2.14	4.72	3.23	0.77	3.74	0	Up
14534	ENSG00000241634		NA	1.12	1.08	0.94	1.05	0.05	0.05	0	0.26	0.1	0.08	3.74	0.01	Up
5182	ENSG00000128652	HOXD3	homeobox D3	5.32	5.67	3.79	4.93	0.58	0.57	1.35	0.03	0.65	0.38	3.73	0.02	Up
1538	ENSG00000087245	MMP2	matrix metallopeptidase 2	202.54	191.64	241.8	211.99	15.23	8.93	29.81	15.28	18.01	6.18	3.72	0	Up
4446	ENSG00000120913	PDLIM2	PDZ and LIM domain 2	184.2	182.43	234.64	200.42	17.12	12.05	25.64	11.09	16.26	4.7	3.72	0	Up
4805	ENSG00000124766	SOX4	SRY-box transcription factor 4	194.3	216.39	251.42	220.7	16.63	15.35	18.85	16.13	16.78	1.06	3.71	0	Up
3932	ENSG00000116035	VAX2	ventral anterior homeobox 2	0.99	1.9	1.51	1.47	0.26	0.11	0.39	0	0.17	0.12	3.71	0.02	Up
12619	ENSG00000186340	THBS2	thrombospondin 2	429.98	397.01	79.57	302.19	111.72	15.66	39.54	9.18	21.46	9.23	3.71	0.01	Up
14456	ENSG00000237649	KIFC1	kinesin family member C1	26.1	23.7	41.52	30.44	5.58	1.17	4.84	2.21	2.74	1.09	3.71	0	Up
145	ENSG00000007062	PROM1	prominin 1	2.64	1.7	9.1	4.48	2.32	0.28	0.12	0.62	0.34	0.15	3.71	0.01	Up
6784	ENSG00000140451	PIF1	PIF1 5'-to-3' DNA helicase	13.94	14.73	12.92	13.86	0.52	0.57	2.87	0.65	1.36	0.75	3.7	0	Up
1199	ENSG00000076344	RGS11	regulator of G protein signaling 11	0.56	2.54	5.52	2.87	1.44	0.09	0.23	0.19	0.17	0.04	3.7	0.02	Up
12110	ENSG00000182809	CRIP2	cysteine rich protein 2	46.59	51.17	57.35	51.7	3.12	2.87	8.41	2.58	4.62	1.9	3.7	0	Up
7061	ENSG00000142945	KIF2C	kinesin family member 2C	32.73	25.58	57.38	38.56	9.63	1.44	5.66	3	3.36	1.23	3.7	0	Up
1879	ENSG00000099864	PALM	paralemmin	15.38	11.5	32.79	19.89	6.55	0.89	1.77	2.18	1.61	0.38	3.7	0	Up
5414	ENSG00000130768	SMPDL3B	sphingomyelin phosphodiesterase acid like 3B	4.27	5.12	5.92	5.1	0.48	0.15	0.53	0.69	0.46	0.16	3.69	0	Up
12347	ENSG00000184497	TMEM255B	transmembrane protein 255B	60.32	74.47	33.42	56.07	12.04	5	3.53	3.6	4.04	0.48	3.68	0	Up
8709	ENSG00000159231	CBR3	carbonyl reductase 3	14.08	12.79	17.57	14.81	1.43	0.5	2.49	1.22	1.4	0.58	3.68	0	Up
558	ENSG00000047936	ROS1	ROS proto-oncogene 1, receptor tyrosine kinase	3.71	5.46	1.8	3.66	1.06	0.1	0.33	0.31	0.24	0.07	3.68	0.01	Up
10927	ENSG00000172403	SYNPO2	synaptopodin 2	61.36	75.14	52.06	62.85	6.7	4.23	5.31	4.96	4.83	0.32	3.67	0	Up
12273	ENSG00000183876	ARSI	arylsulfatase family member I	30.17	25.88	2.3	19.45	8.66	1.23	0.34	0.74	0.77	0.26	3.66	0.08	No difference
5788	ENSG00000133816	MICAL2	microtubule associated monooxygenase, calponin and LIM domain containing 2	694.48	644.37	555.16	631.33	40.74	52.92	60.43	38.49	50.61	6.44	3.66	0	Up
14397	ENSG00000234409	CCDC188	coiled-coil domain containing 188	4.15	5.21	6.84	5.4	0.78	0.65	0.37	0.3	0.44	0.11	3.66	0	Up
13010	ENSG00000196139	AKR1C3	aldo-keto reductase family 1 member C3	58.9	61.82	121.27	80.66	20.32	3.62	13.36	4.72	7.23	3.08	3.66	0	Up
1769	ENSG00000093009	CDC45	cell division cycle 45	17.9	20.78	18.48	19.06	0.88	0.86	3.12	1.21	1.73	0.7	3.65	0	Up
4598	ENSG00000122786	CALD1	caldesmon 1	1820.38	1847.63	762.68	1476.89	357.19	126.12	118.94	86.93	110.66	12.05	3.65	0	Up
15424	ENSG00000288534		NA	9.32	15.82	11.67	12.27	1.9	10.48	0	3.77	4.75	3.06	3.65	0.11	No difference
2146	ENSG00000101057	MYBL2	MYB proto-oncogene like 2	35.28	41.37	44.56	40.4	2.72	1.64	7.72	2.71	4.03	1.87	3.63	0	Up
6802	ENSG00000140538	NTRK3	neurotrophic receptor tyrosine kinase 3	11.19	10.41	3.39	8.33	2.48	0.71	0.48	0.36	0.51	0.1	3.63	0.01	Up
6712	ENSG00000139874	SSTR1	somatostatin receptor 1	53.25	53.44	16.6	41.09	12.25	4.58	4.84	0.82	3.41	1.3	3.62	0.01	Up
4738	ENSG00000124212	PTGIS	prostaglandin I2 synthase	340.08	325.61	169.74	278.48	54.53	9.22	59.22	18.09	28.84	15.4	3.62	0	Up
13612	ENSG00000198901	PRC1	protein regulator of cytokinesis 1	58.22	56.86	94.04	69.71	12.17	3.84	8.07	5.68	5.86	1.22	3.61	0	Up
2155	ENSG00000101115	SALL4	spalt like transcription factor 4	0.86	3.4	2.02	2.09	0.73	0	0.63	0.22	0.28	0.18	3.61	0.03	Up
2828	ENSG00000105997	HOXA3	homeobox A3	7.96	6.77	6.74	7.15	0.4	0.48	0.93	0.38	0.6	0.17	3.61	0	Up
6843	ENSG00000140945	CDH13	cadherin 13	140.72	142.28	142.76	141.92	0.62	10.7	19.14	7.56	12.47	3.46	3.61	0	Up
8954	ENSG00000161714	PLCD3	phospholipase C delta 3	177.01	163.89	162.47	167.79	4.63	22.32	9.35	12.52	14.73	3.9	3.61	0	Up
7663	ENSG00000148082	SHC3	SHC adaptor protein 3	12.49	12.09	3.38	9.32	2.97	1.37	0.42	0.27	0.69	0.35	3.6	0.01	Up
7027	ENSG00000142611	PRDM16	PR/SET domain 16	9.32	7.22	8.17	8.24	0.61	1.08	0.2	1.21	0.83	0.32	3.6	0	Up
10109	ENSG00000167601	AXL	AXL receptor tyrosine kinase	872.05	882.08	567.25	773.79	103.31	72.43	56	61.65	63.36	4.82	3.59	0	Up
10781	ENSG00000171533	MAP6	microtubule associated protein 6	1.78	0.81	3.17	1.92	0.68	0	0.33	0.37	0.23	0.12	3.59	0.03	Up
11852	ENSG00000180340	FZD2	frizzled class receptor 2	46.78	48.15	46.77	47.24	0.46	2.09	5.3	5.41	4.27	1.09	3.58	0	Up
3484	ENSG00000112139	MDGA1	MAM domain containing glycosylphosphatidylinositol anchor 1	93.61	106.22	33.1	77.64	22.57	10.78	1.82	8.8	7.13	2.72	3.58	0.01	Up
10151	ENSG00000167767	KRT80	keratin 80	229.64	232.84	390.23	284.23	53.01	37.05	29.87	11.07	26	7.75	3.58	0	Up
6123	ENSG00000136010	ALDH1L2	aldehyde dehydrogenase 1 family member L2	91.96	88.85	226.99	135.93	45.54	6.63	9.97	17.3	11.3	3.15	3.58	0	Up
15317	ENSG00000283528	TCAF2C	TRPM8 channel associated factor 2C	2	1.4	0.57	1.32	0.41	0	1.3	0	0.43	0.43	3.57	0.08	No difference
9893	ENSG00000166450	PRTG	protogenin	21.01	19.05	13.38	17.82	2.29	1.72	1.14	1.33	1.4	0.17	3.57	0	Up
11822	ENSG00000179978	NAIPP2	NAIP pseudogene 2	2.05	0.78	0.74	1.19	0.43	1.07	0	0	0.36	0.36	3.57	0.07	No difference
2814	ENSG00000105929	ATP6V0A4	ATPase H+ transporting V0 subunit a4	6.3	6.34	7.21	6.62	0.29	0.34	2.47	0.17	0.99	0.74	3.57	0.01	Up
5461	ENSG00000131080	EDA2R	ectodysplasin A2 receptor	39.85	34.46	41.65	38.65	2.16	3.77	3.71	2.5	3.32	0.41	3.55	0	Up
9642	ENSG00000165152	PGAP4	post-GPI attachment to proteins GalNAc transferase 4	19.4	23.76	41.51	28.22	6.76	1.95	4.96	1.47	2.79	1.09	3.55	0	Up
6598	ENSG00000138829	FBN2	fibrillin 2	82.96	91.35	109.04	94.45	7.69	6.49	23.34	3.31	11.05	6.21	3.55	0	Up
2831	ENSG00000106006	HOXA6	homeobox A6	0.61	0.72	0.65	0.66	0.03	0.04	0.11	0	0.05	0.03	3.55	0.01	Up
15455	ENSG00000289791		NA	0.71	2.32	0.64	1.22	0.55	1.13	0	0	0.38	0.38	3.55	0.08	No difference
2056	ENSG00000100526	CDKN3	cyclin dependent kinase inhibitor 3	12.5	12.24	36.01	20.25	7.88	1	3.12	1.56	1.89	0.63	3.55	0	Up
1721	ENSG00000091622	PITPNM3	PITPNM family member 3	75.46	101.29	50.73	75.83	14.6	5.3	8.07	5.37	6.25	0.91	3.54	0	Up
5929	ENSG00000134874	DZIP1	DAZ interacting zinc finger protein 1	40.59	43.21	43.31	42.37	0.89	4.39	4.66	2.31	3.79	0.74	3.54	0	Up
15085	ENSG00000269113	TRABD2B	TraB domain containing 2B	0.93	0.75	3.07	1.58	0.75	0.2	0.32	0	0.18	0.09	3.54	0.03	Up
12010	ENSG00000182010	RTKN2	rhotekin 2	23.34	22.67	29.03	25.01	2.02	1.57	1.89	3.45	2.3	0.58	3.54	0	Up
3563	ENSG00000112742	TTK	TTK protein kinase	12.78	15.38	30.4	19.52	5.49	2.14	2.49	0.92	1.85	0.48	3.54	0	Up
305	ENSG00000013588	GPRC5A	G protein-coupled receptor class C group 5 member A	81.63	88.1	64.04	77.92	7.19	7.44	3.95	9.86	7.08	1.71	3.53	0	Up
9633	ENSG00000165105	RASEF	RAS and EF-hand domain containing	23.01	23.88	11.9	19.6	3.86	0.84	1.83	2.05	1.57	0.37	3.53	0	Up
15482	ENSG00000290445	CCNYL2	cyclin Y like 2 (pseudogene)	3.22	2.08	2.83	2.71	0.34	0.09	0.21	0.45	0.25	0.11	3.53	0	Up
9456	ENSG00000164176	EDIL3	EGF like repeats and discoidin domains 3	772.07	786.41	753.89	770.79	9.41	63.96	84.83	54.31	67.7	9.01	3.53	0	Up
12959	ENSG00000189127	ANKRD34B	ankyrin repeat domain 34B	0.53	0.7	1.88	1.03	0.42	0	0.32	0.05	0.13	0.1	3.53	0.02	Up
3909	ENSG00000115884	SDC1	syndecan 1	48.07	47.33	48.93	48.11	0.46	2.73	5.67	4.63	4.35	0.86	3.52	0	Up
5902	ENSG00000134690	CDCA8	cell division cycle associated 8	21.72	20.58	39.5	27.27	6.13	1.97	3.45	2	2.47	0.49	3.52	0	Up
810	ENSG00000065054	SLC9A3R2	SLC9A3 regulator 2	54.79	56.94	66.61	59.45	3.64	3.75	10.22	3.56	5.85	2.19	3.52	0	Up
9444	ENSG00000164142	FHIP1A	FHF complex subunit HOOK interacting protein 1A	12.95	29.35	12.27	18.19	5.58	2.39	1.37	0.81	1.52	0.46	3.52	0	Up
25	ENSG00000002746	HECW1	HECT, C2 and WW domain containing E3 ubiquitin protein ligase 1	1.07	1.78	1	1.28	0.25	0.13	0	0.34	0.16	0.1	3.52	0.02	Up
6629	ENSG00000139200	PIANP	PILR alpha associated neural protein	4.03	5.58	3.79	4.46	0.56	0.12	0.62	0.58	0.44	0.16	3.52	0	Up
12533	ENSG00000185760	KCNQ5	potassium voltage-gated channel subfamily Q member 5	30.71	18.33	19.37	22.8	3.96	1.76	1.46	2.45	1.89	0.29	3.51	0	Up
12711	ENSG00000187079	TEAD1	TEA domain transcription factor 1	450.51	409.56	322.4	394.16	37.78	36.75	33.44	32.4	34.2	1.31	3.51	0	Up
10749	ENSG00000171320	ESCO2	establishment of sister chromatid cohesion N-acetyltransferase 2	14.39	10.05	11.05	11.83	1.31	0.98	0.77	1.3	1.02	0.15	3.5	0	Up
1573	ENSG00000088325	TPX2	TPX2 microtubule nucleation factor	70.11	72.84	157.8	100.25	28.79	6.11	11.86	8.12	8.7	1.69	3.49	0	Up
6619	ENSG00000139174	PRICKLE1	prickle planar cell polarity protein 1	19.47	27.78	27.95	25.07	2.8	0.72	6.51	2.32	3.18	1.73	3.49	0	Up
9271	ENSG00000163577	EIF5A2	eukaryotic translation initiation factor 5A2	71.68	77.83	61.7	70.4	4.7	12.51	4.68	4.05	7.08	2.72	3.49	0	Up
6584	ENSG00000138778	CENPE	centromere protein E	30.28	29.16	34.67	31.37	1.68	0.95	4.73	4.86	3.51	1.28	3.49	0	Up
7269	ENSG00000144230	GPR17	G protein-coupled receptor 17	1.29	1.24	2.93	1.82	0.56	0.23	0.15	0.08	0.15	0.04	3.49	0	Up
2626	ENSG00000104899	AMH	anti-Mullerian hormone	24.28	16.6	17.81	19.56	2.38	2.11	0.98	2.22	1.77	0.4	3.49	0	Up
10174	ENSG00000167889	MGAT5B	alpha-1,6-mannosylglycoprotein 6-beta-N-acetylglucosaminyltransferase B	4.3	3.89	1.03	3.07	1.03	0.79	0	0.44	0.41	0.23	3.48	0.06	No difference
10083	ENSG00000167513	CDT1	chromatin licensing and DNA replication factor 1	19.64	23.59	15.11	19.45	2.45	0.73	3.12	1.85	1.9	0.69	3.48	0	Up
4697	ENSG00000123843	C4BPB	complement component 4 binding protein beta	34.85	27.66	37.18	33.23	2.86	2.07	7.84	1.57	3.82	2.01	3.48	0	Up
15150	ENSG00000272398	CD24	CD24 molecule	96.16	89.08	177.57	120.94	28.39	9.8	6.74	17.4	11.32	3.17	3.48	0	Up
10603	ENSG00000170390	DCLK2	doublecortin like kinase 2	48.5	37.94	39.2	41.88	3.33	3.02	5.54	2.96	3.84	0.85	3.47	0	Up
8546	ENSG00000157613	CREB3L1	cAMP responsive element binding protein 3 like 1	110.08	109.08	240.23	153.13	43.55	9.89	19.11	11.69	13.56	2.82	3.46	0	Up
7447	ENSG00000145861	C1QTNF2	C1q and TNF related 2	3.49	5.1	2.09	3.56	0.87	0.3	0.25	0.25	0.27	0.02	3.46	0	Up
4502	ENSG00000121743	GJA3	gap junction protein alpha 3	0.87	1.64	1	1.17	0.24	0.2	0	0.21	0.14	0.07	3.45	0.02	Up
8210	ENSG00000153993	SEMA3D	semaphorin 3D	13.72	10.94	8.54	11.07	1.5	0.84	2.29	0.4	1.17	0.57	3.45	0	Up
12824	ENSG00000188153	COL4A5	collagen type IV alpha 5 chain	182.78	189.4	152.11	174.76	11.49	13.58	28.05	10.46	17.36	5.42	3.44	0	Up
5411	ENSG00000130762	ARHGEF16	Rho guanine nucleotide exchange factor 16	34.11	33.64	18.34	28.69	5.18	0.96	4.4	3.07	2.81	1	3.44	0	Up
10157	ENSG00000167779	IGFBP6	insulin like growth factor binding protein 6	25.59	28.58	32.71	28.96	2.06	3.33	3.4	1.76	2.83	0.53	3.42	0	Up
1926	ENSG00000100079	LGALS2	galectin 2	2.7	2.32	2.47	2.5	0.11	0.19	0.19	0.26	0.21	0.02	3.42	0	Up
14858	ENSG00000257207		NA	1.65	1.67	1.04	1.45	0.21	0.59	0	0.13	0.24	0.18	3.42	0.03	Up
12822	ENSG00000188130	MAPK12	mitogen-activated protein kinase 12	70.38	56.51	71.35	66.08	4.79	5.83	9.76	4.06	6.55	1.68	3.41	0	Up
10366	ENSG00000168952	STXBP6	syntaxin binding protein 6	10.09	7.72	15.25	11.02	2.22	0.8	0.67	2.08	1.19	0.45	3.41	0	Up
14574	ENSG00000243137	PSG4	pregnancy specific beta-1-glycoprotein 4	1.54	2.38	0.75	1.56	0.47	0.27	0.1	0.03	0.13	0.07	3.4	0.01	Up
5263	ENSG00000129474	AJUBA	ajuba LIM protein	151.62	149.61	162.69	154.64	4.07	16.59	16.5	11.31	14.8	1.75	3.4	0	Up
1761	ENSG00000092853	CLSPN	claspin	35.29	44.85	13.28	31.14	9.35	2.01	2.09	3.07	2.39	0.34	3.4	0.01	Up
7997	ENSG00000151725	CENPU	centromere protein U	20.16	19.28	33.02	24.15	4.44	2.49	2.09	2.42	2.34	0.12	3.4	0	Up
11682	ENSG00000178690	DYNAP	dynactin associated protein	5.52	7	13.23	8.58	2.36	0.68	0.93	0.87	0.82	0.07	3.4	0	Up
1289	ENSG00000079102	RUNX1T1	RUNX1 partner transcriptional co-repressor 1	20.39	18.44	4.87	14.57	4.88	2.39	1.08	0.32	1.26	0.6	3.39	0.02	Up
1155	ENSG00000075218	GTSE1	G2 and S-phase expressed 1	30.65	31.65	35.47	32.59	1.47	3.3	4.51	2.02	3.27	0.72	3.39	0	Up
14678	ENSG00000249240		NA	9.25	11.27	1.5	7.34	2.98	0.75	0.53	0.15	0.48	0.18	3.39	0.04	Up
5291	ENSG00000129810	SGO1	shugoshin 1	7.13	5.79	10.71	7.88	1.47	1.36	0.74	0.42	0.84	0.28	3.39	0	Up
12690	ENSG00000186871	ERCC6L	ERCC excision repair 6 like, spindle assembly checkpoint helicase	8.31	8.17	7.47	7.98	0.26	0.3	1.11	1.17	0.86	0.28	3.39	0	Up
6481	ENSG00000138160	KIF11	kinesin family member 11	45.47	50.18	63.2	52.95	5.3	4.68	6.71	4.16	5.18	0.78	3.38	0	Up
15222	ENSG00000276043	UHRF1	ubiquitin like with PHD and ring finger domains 1	91.56	105.95	48.08	81.86	17.4	6.12	8.99	6.98	7.36	0.85	3.38	0	Up
6024	ENSG00000135454	B4GALNT1	beta-1,4-N-acetyl-galactosaminyltransferase 1	21.14	16.21	19.13	18.83	1.43	1.05	4.32	1.2	2.19	1.06	3.38	0	Up
4360	ENSG00000120093	HOXB3	homeobox B3	20.94	19.19	31.64	23.92	3.89	3.36	1.55	2.51	2.47	0.52	3.37	0	Up
4820	ENSG00000124839	RAB17	RAB17, member RAS oncogene family	6.54	8.84	4.46	6.61	1.26	1.16	0.64	0.23	0.68	0.27	3.37	0	Up
8620	ENSG00000158402	CDC25C	cell division cycle 25C	2.77	2.78	10.34	5.29	2.52	0.28	1.21	0.28	0.59	0.31	3.37	0.01	Up
2969	ENSG00000107281	NPDC1	neural proliferation, differentiation and control 1	86.55	89.16	53.9	76.53	11.34	6.16	7.75	7.54	7.15	0.5	3.36	0	Up
14748	ENSG00000253368	TRNP1	TMF1 regulated nuclear protein 1	15.98	17.84	11.05	14.96	2.02	1.28	1.61	1.15	1.35	0.14	3.36	0	Up
9671	ENSG00000165304	MELK	maternal embryonic leucine zipper kinase	25.78	34.3	74.02	44.7	14.86	4.36	3.86	4.44	4.22	0.18	3.36	0	Up
4434	ENSG00000120820	GLT8D2	glycosyltransferase 8 domain containing 2	9.13	6.19	15.38	10.24	2.71	0.94	0.85	1.21	1	0.11	3.35	0	Up
8140	ENSG00000153132	CLGN	calmegin	24.5	23.88	56.48	34.95	10.76	3.05	2.3	5.66	3.67	1.02	3.34	0	Up
14245	ENSG00000225968	ELFN1	extracellular leucine rich repeat and fibronectin type III domain containing 1	4.74	4.82	0.64	3.4	1.38	0.37	0.14	0.12	0.21	0.08	3.34	0.04	Up
6448	ENSG00000137968	SLC44A5	solute carrier family 44 member 5	11.5	9.92	12.51	11.31	0.75	0.6	2.59	0.87	1.35	0.62	3.34	0	Up
11468	ENSG00000176697	BDNF	brain derived neurotrophic factor	69.54	69.58	119.58	86.23	16.67	8.92	4.93	13.55	9.14	2.49	3.33	0	Up
6725	ENSG00000139973	SYT16	synaptotagmin 16	9.85	22.45	3.58	11.96	5.55	2.16	0.56	0.36	1.03	0.57	3.33	0.03	Up
6292	ENSG00000136999	CCN3	cellular communication network factor 3	5.87	9.71	5.37	6.98	1.37	0.54	1.15	0.4	0.7	0.23	3.33	0	Up
10462	ENSG00000169548	ZNF280A	zinc finger protein 280A	1.06	1.14	1.55	1.25	0.15	0.12	0.17	0.05	0.12	0.03	3.33	0	Up
7093	ENSG00000143195	ILDR2	immunoglobulin like domain containing receptor 2	27.23	33.45	9.05	23.24	7.32	2.67	0.99	1.99	1.88	0.49	3.33	0.01	Up
13374	ENSG00000197956	S100A6	S100 calcium binding protein A6	1457.84	1462.36	1197.76	1372.65	87.45	111.71	167.1	135.39	138.07	16.05	3.33	0	Up
10934	ENSG00000172458	IL17D	interleukin 17D	7.11	6.29	7.82	7.07	0.44	1.19	0.46	0.6	0.75	0.22	3.33	0	Up
14065	ENSG00000214290	COLCA2	colorectal cancer associated 2	0.69	0.63	2.75	1.36	0.7	0	0.35	0.18	0.17	0.1	3.32	0.04	Up
10496	ENSG00000169744	LDB2	LIM domain binding 2	20.59	19.76	22.61	20.99	0.84	1.86	8.25	0.57	3.56	2.37	3.32	0.01	Up
338	ENSG00000018625	ATP1A2	ATPase Na+/K+ transporting subunit alpha 2	1.47	1.08	0.89	1.15	0.17	0.06	0.04	0.27	0.12	0.08	3.31	0.01	Up
6411	ENSG00000137807	KIF23	kinesin family member 23	58.7	70.97	86.7	72.12	8.1	5.63	6.47	10.48	7.53	1.5	3.31	0	Up
9806	ENSG00000166073	GPR176	G protein-coupled receptor 176	197.37	199.88	141.59	179.61	19.02	15.23	20.13	18.44	17.93	1.44	3.31	0	Up
11380	ENSG00000175879	HOXD8	homeobox D8	2.64	3.23	12.39	6.08	3.16	0.37	1.74	0.23	0.78	0.48	3.31	0.02	Up
7650	ENSG00000147862	NFIB	nuclear factor I B	53.46	60.23	67.75	60.48	4.12	11.93	4.41	4.45	6.93	2.5	3.3	0	Up
1756	ENSG00000092621	PHGDH	phosphoglycerate dehydrogenase	207.97	192.53	533.71	311.4	111.24	18.66	30.53	39.9	29.7	6.14	3.3	0	Up
10387	ENSG00000169085	VXN	vexin	1.69	1.41	2.18	1.76	0.23	0.03	0.21	0.48	0.24	0.13	3.3	0.01	Up
3626	ENSG00000113361	CDH6	cadherin 6	92.77	103.01	15.2	70.33	27.72	7.18	2.38	6.73	5.43	1.53	3.3	0.03	Up
191	ENSG00000008441	NFIX	nuclear factor I X	207.42	238.43	150.75	198.87	25.67	24.11	25.88	12.4	20.79	4.23	3.29	0	Up
9598	ENSG00000164930	FZD6	frizzled class receptor 6	142.74	135.15	117.87	131.92	7.36	12.95	13.39	13.72	13.35	0.22	3.29	0	Up
7045	ENSG00000142731	PLK4	polo like kinase 4	16.17	13.67	21.13	16.99	2.19	2.31	1.57	1.49	1.79	0.26	3.29	0	Up
9458	ENSG00000164181	ELOVL7	ELOVL fatty acid elongase 7	12.55	13.38	13.84	13.26	0.38	0.98	1.5	1.66	1.38	0.2	3.29	0	Up
5190	ENSG00000128709	HOXD9	homeobox D9	5.11	6.09	6.09	5.76	0.33	0.5	1.22	0.3	0.67	0.28	3.29	0	Up
3350	ENSG00000111110	PPM1H	protein phosphatase, Mg2+/Mn2+ dependent 1H	71.54	81.64	68.42	73.87	3.99	9.45	6.04	7.45	7.65	0.99	3.29	0	Up
773	ENSG00000064042	LIMCH1	LIM and calponin homology domains 1	412.96	412.26	278.33	367.85	44.76	46.83	52.4	20.59	39.94	9.81	3.29	0	Up
3129	ENSG00000108797	CNTNAP1	contactin associated protein 1	109.24	100.58	63.29	91.04	14.1	7.39	11.84	8.12	9.12	1.38	3.28	0	Up
9565	ENSG00000164743	C8orf48	chromosome 8 open reading frame 48	4.24	3.91	7.34	5.16	1.09	0.75	0.54	0.35	0.55	0.12	3.28	0	Up
9255	ENSG00000163520	FBLN2	fibulin 2	180.26	187.38	255.94	207.86	24.13	29.78	24.38	12.99	22.38	4.95	3.28	0	Up
4823	ENSG00000124920	MYRF	myelin regulatory factor	356.35	387.43	312.05	351.94	21.87	41.54	33.14	34.74	36.47	2.57	3.27	0	Up
3464	ENSG00000111907	TPD52L1	TPD52 like 1	43.83	45.58	38.51	42.64	2.13	1.94	8.12	5.16	5.07	1.78	3.27	0	Up
7371	ENSG00000145147	SLIT2	slit guidance ligand 2	102.78	98.32	36.23	79.11	21.48	5.56	18.3	3.49	9.11	4.63	3.27	0.01	Up
3145	ENSG00000108854	SMURF2	SMAD specific E3 ubiquitin protein ligase 2	304.25	292.41	256.2	284.29	14.45	34.2	26.89	27.73	29.6	2.31	3.27	0	Up
3206	ENSG00000109610	SOD3	superoxide dismutase 3	29.42	30.71	13.81	24.65	5.43	1.05	18.5	0.5	6.68	5.91	3.26	0.04	Up
15195	ENSG00000274810	NPHP3-ACAD11	NPHP3-ACAD11 readthrough (NMD candidate)	4.18	0.57	29.82	11.52	9.21	7.88	0	1.04	2.97	2.47	3.26	0.27	No difference
8389	ENSG00000155974	GRIP1	glutamate receptor interacting protein 1	42.98	43.17	10.78	32.31	10.76	4.91	1.2	2.5	2.87	1.09	3.26	0.02	Up
3666	ENSG00000113721	PDGFRB	platelet derived growth factor receptor beta	207.76	179.29	157.04	181.36	14.68	22.09	41.81	6.99	23.63	10.08	3.26	0	Up
3380	ENSG00000111339	ART4	ADP-ribosyltransferase 4 (inactive) (Dombrock blood group)	0.59	0.93	4.52	2.01	1.26	0.24	0.16	0.08	0.16	0.04	3.26	0.03	Up
5000	ENSG00000126603	GLIS2	GLIS family zinc finger 2	67.13	70.95	38.97	59.02	10.08	5.72	5.08	6.73	5.85	0.48	3.26	0	Up
832	ENSG00000065534	MYLK	myosin light chain kinase	410.43	431.79	163.67	335.3	86.03	31.91	38.91	26.54	32.45	3.58	3.25	0	Up
1248	ENSG00000077782	FGFR1	fibroblast growth factor receptor 1	301.91	303.55	146.81	250.76	51.98	14.35	26.9	39.85	27.03	7.36	3.25	0	Up
15270	ENSG00000278619	MRM1	mitochondrial rRNA methyltransferase 1	6.62	8.83	5.89	7.11	0.88	0	7.65	1.94	3.2	2.29	3.25	0.14	No difference
7410	ENSG00000145526	CDH18	cadherin 18	3.66	1.17	0.58	1.81	0.94	0	0.13	0.59	0.24	0.18	3.24	0.06	No difference
9104	ENSG00000162755	KLHDC9	kelch domain containing 9	1.3	0.9	6.35	2.85	1.75	0.38	0.32	0.08	0.26	0.09	3.24	0.03	Up
361	ENSG00000021826	CPS1	carbamoyl-phosphate synthase 1	16.44	16.37	33.42	22.08	5.67	1.76	2.38	3.23	2.46	0.43	3.23	0	Up
11455	ENSG00000176532	PRR15	proline rich 15	3.73	2.6	14.57	6.97	3.82	0.75	0.49	0.71	0.65	0.08	3.23	0.02	Up
12883	ENSG00000188620	HMX3	H6 family homeobox 3	0.87	0.56	1.92	1.12	0.41	0.05	0.15	0.1	0.1	0.03	3.22	0.01	Up
12925	ENSG00000188869	TMC3	transmembrane channel like 3	18.4	16.9	9.53	14.94	2.74	1.24	1.66	1.34	1.41	0.13	3.22	0	Up
3933	ENSG00000116039	ATP6V1B1	ATPase H+ transporting V1 subunit B1	0.54	0.78	2.05	1.13	0.47	0.11	0.46	0	0.19	0.14	3.21	0.04	Up
5787	ENSG00000133812	SBF2	SET binding factor 2	161.73	196.64	579.37	312.58	133.77	27.96	26.2	32.23	28.8	1.79	3.21	0	Up
9957	ENSG00000166803	PCLAF	PCNA clamp associated factor	21.29	26.45	49.19	32.31	8.57	3.4	5.37	2.32	3.7	0.89	3.21	0	Up
3363	ENSG00000111247	RAD51AP1	RAD51 associated protein 1	15.59	17.59	21.09	18.09	1.61	1.58	1.91	2.59	2.03	0.3	3.21	0	Up
7874	ENSG00000150471	ADGRL3	adhesion G protein-coupled receptor L3	12.2	11.02	11.8	11.67	0.35	2.29	0.28	2.95	1.84	0.8	3.2	0.01	Up
15059	ENSG00000267618		NA	1.19	0.48	0.58	0.75	0.22	0.75	0	0	0.25	0.25	3.2	0.08	No difference
9460	ENSG00000164185	ZNF474	zinc finger protein 474	0.64	0.63	3.01	1.43	0.79	0.04	0.13	0.22	0.13	0.05	3.2	0.02	Up
8173	ENSG00000153531	ADPRHL1	ADP-ribosylhydrolase like 1	10.15	11.52	25.08	15.58	4.77	1.32	2.06	1.87	1.75	0.22	3.2	0	Up
3703	ENSG00000114251	WNT5A	Wnt family member 5A	113.98	122.28	131.3	122.52	5	15.72	7.5	20.49	14.57	3.79	3.2	0	Up
1635	ENSG00000089472	HEPH	hephaestin	46.59	48.79	11.38	35.59	12.12	1.71	9.01	1.38	4.03	2.49	3.19	0.03	Up
6736	ENSG00000140044	JDP2	Jun dimerization protein 2	40.61	39.25	72.02	50.63	10.7	4.65	6.5	5.43	5.52	0.54	3.19	0	Up
6446	ENSG00000137962	ARHGAP29	Rho GTPase activating protein 29	47.61	54.02	71.61	57.74	7.18	5.77	6.64	6.61	6.34	0.29	3.19	0	Up
1400	ENSG00000082781	ITGB5	integrin subunit beta 5	555.12	565.85	595.19	572.05	11.98	72.93	59.34	58.59	63.62	4.66	3.17	0	Up
5813	ENSG00000134057	CCNB1	cyclin B1	50.78	51.94	114.68	72.46	21.11	5.73	13.39	5.77	8.3	2.55	3.17	0	Up
5708	ENSG00000133055	MYBPH	myosin binding protein H	22.94	27.37	5.27	18.53	6.75	0.95	0.59	4.4	1.98	1.22	3.17	0.04	Up
1346	ENSG00000080986	NDC80	NDC80 kinetochore complex component	15.07	14.27	38.9	22.74	8.08	2.32	3.48	1.97	2.59	0.46	3.16	0	Up
12731	ENSG00000187244	BCAM	basal cell adhesion molecule (Lutheran blood group)	99.6	99.94	50.97	83.5	16.27	5.75	14.1	8.07	9.31	2.49	3.16	0	Up
7855	ENSG00000149970	CNKSR2	connector enhancer of kinase suppressor of Ras 2	30.43	23.61	14.89	22.98	4.5	2.26	2.4	2.14	2.27	0.07	3.16	0	Up
9076	ENSG00000162643	DNAI3	dynein axonemal intermediate chain 3	1.03	1.31	1.51	1.28	0.14	0.04	0.39	0.09	0.18	0.11	3.16	0.01	Up
1894	ENSG00000099957	P2RX6	purinergic receptor P2X 6	22.52	20.74	39.56	27.61	6	9.28	1.66	2.04	4.33	2.48	3.15	0	Up
735	ENSG00000061455	PRDM6	PR/SET domain 6	4.17	7.94	6.28	6.13	1.09	0.77	1.82	0.2	0.93	0.47	3.14	0.01	Up
10656	ENSG00000170775	GPR37	G protein-coupled receptor 37	8.23	7.65	4.42	6.77	1.19	0.4	1.03	0.72	0.72	0.18	3.14	0	Up
8438	ENSG00000156475	PPP2R2B	protein phosphatase 2 regulatory subunit Bbeta	18.01	13.99	20.58	17.53	1.92	1.37	2.07	2.77	2.07	0.4	3.14	0	Up
5571	ENSG00000132031	MATN3	matrilin 3	2.87	3.23	8.04	4.71	1.67	0.71	0.4	0.47	0.53	0.09	3.14	0.01	Up
7561	ENSG00000147036	LANCL3	LanC like 3	9.35	7.39	1.84	6.19	2.25	0.54	0.13	1.34	0.67	0.36	3.14	0.04	Up
8961	ENSG00000161888	SPC24	SPC24 component of NDC80 kinetochore complex	12.75	5.71	10.19	9.55	2.06	0.72	1.53	0.92	1.06	0.24	3.14	0	Up
4493	ENSG00000121621	KIF18A	kinesin family member 18A	10.22	11.84	27.87	16.64	5.63	2.29	2.36	1.26	1.97	0.36	3.14	0	Up
14531	ENSG00000241506	PSMC1P1	proteasome 26S subunit, ATPase 1 pseudogene 1	4.42	3.81	10.74	6.32	2.21	8.1	1.76	0	3.29	2.46	3.14	0.17	No difference
1067	ENSG00000072571	HMMR	hyaluronan mediated motility receptor	12.2	15.72	52.27	26.73	12.81	1.55	4.32	3.54	3.14	0.82	3.13	0.01	Up
12880	ENSG00000188611	ASAH2	N-acylsphingosine amidohydrolase 2	6.81	6.66	5.41	6.29	0.44	0.84	0.71	0.52	0.69	0.09	3.13	0	Up
7954	ENSG00000151388	ADAMTS12	ADAM metallopeptidase with thrombospondin type 1 motif 12	62.92	83.93	33.68	60.18	14.57	7.33	12.62	2.55	7.5	2.91	3.12	0	Up
8669	ENSG00000158856	DMTN	dematin actin binding protein	18.18	23.29	20.49	20.65	1.48	2.3	3.66	1.55	2.5	0.62	3.12	0	Up
11647	ENSG00000178295	GEN1	GEN1 Holliday junction 5' flap endonuclease	57.26	67.13	48.38	57.59	5.41	7.19	10.55	3.58	7.11	2.01	3.12	0	Up
404	ENSG00000026559	KCNG1	potassium voltage-gated channel modifier subfamily G member 1	8.75	7.69	37.72	18.06	9.84	1.05	2.06	3.11	2.07	0.6	3.11	0.02	Up
7883	ENSG00000150627	WDR17	WD repeat domain 17	14.1	19.19	14.8	16.03	1.59	2.75	2.65	0.8	2.07	0.63	3.11	0	Up
14394	ENSG00000234231	ANAPC1P4	ANAPC1 pseudogene 4	8.18	6.56	19.79	11.51	4.17	2.5	1.33	0.67	1.5	0.53	3.11	0.01	Up
2268	ENSG00000101871	MID1	midline 1	89.26	114.78	95.55	99.86	7.68	14.01	14.37	7.58	11.99	2.21	3.1	0	Up
1558	ENSG00000087586	AURKA	aurora kinase A	36.79	28.68	41.26	35.58	3.68	4.3	5.15	3.15	4.2	0.58	3.1	0	Up
15687	ENSG00000291110	TRIM16L	tripartite motif containing 16 like	36.66	32.25	61.5	43.47	9.1	5.01	6.68	3.76	5.15	0.85	3.1	0	Up
7529	ENSG00000146670	CDCA5	cell division cycle associated 5	22.82	24.44	25.2	24.15	0.7	2.57	4.42	1.96	2.98	0.74	3.1	0	Up
10587	ENSG00000170312	CDK1	cyclin dependent kinase 1	45.3	48.53	89.73	61.18	14.3	4.13	14.04	5.83	8	3.06	3.1	0	Up
9726	ENSG00000165655	ZNF503	zinc finger protein 503	87.17	89.09	89.9	88.72	0.81	11.6	11.58	8.26	10.48	1.11	3.1	0	Up
7896	ENSG00000150764	DIXDC1	DIX domain containing 1	34.59	39.36	57.35	43.77	6.93	3.23	6.75	6.3	5.42	1.11	3.09	0	Up
13060	ENSG00000196369	SRGAP2B	SLIT-ROBO Rho GTPase activating protein 2B	65.34	53.31	65.9	61.51	4.11	9.06	4.1	10.11	7.76	1.85	3.09	0	Up
7467	ENSG00000146006	LRRTM2	leucine rich repeat transmembrane neuronal 2	1.63	1.65	1.55	1.61	0.03	0.09	0.27	0.19	0.18	0.05	3.09	0	Up
10424	ENSG00000169247	SH3TC2	SH3 domain and tetratricopeptide repeats 2	11.07	4.73	6.34	7.38	1.9	0.77	0.82	0.71	0.77	0.03	3.09	0	Up
5382	ENSG00000130635	COL5A1	collagen type V alpha 1 chain	1159.83	1147.82	720.67	1009.44	144.43	57.27	259.95	108.55	141.93	60.84	3.07	0	Up
4888	ENSG00000125657	TNFSF9	TNF superfamily member 9	30.67	31.98	25.29	29.31	2.05	1.5	5.47	4.74	3.9	1.22	3.07	0	Up
6713	ENSG00000139880	CDH24	cadherin 24	49.3	42.99	18.2	36.83	9.49	3.72	4.37	3.11	3.73	0.37	3.06	0	Up
2821	ENSG00000105971	CAV2	caveolin 2	149.42	152.5	199.84	167.25	16.32	17.97	23.81	18.63	20.13	1.85	3.05	0	Up
9230	ENSG00000163431	LMOD1	leiomodin 1	13.27	11.09	3.59	9.31	2.93	0.51	0.74	1.44	0.9	0.28	3.05	0.01	Up
9055	ENSG00000162576	MXRA8	matrix remodeling associated 8	156.59	142.19	62.42	120.4	29.28	15.08	24.22	6.18	15.16	5.21	3.05	0	Up
12951	ENSG00000189057	FAM111B	FAM111 trypsin like peptidase B	28.69	31.08	11.53	23.77	6.16	1.62	2.58	3.13	2.44	0.44	3.04	0	Up
11108	ENSG00000173641	HSPB7	heat shock protein family B (small) member 7	43.78	47.04	12.05	34.29	11.16	10.2	2.83	1.02	4.68	2.8	3.04	0.03	Up
8798	ENSG00000160200	CBS	cystathionine beta-synthase	57.43	52.21	183.59	97.74	42.95	4.86	11.27	19.99	12.04	4.39	3.04	0.01	Up
8630	ENSG00000158458	NRG2	neuregulin 2	5.06	7.3	7.14	6.5	0.72	0.57	2.13	0.38	1.03	0.56	3.04	0.01	Up
4224	ENSG00000118898	PPL	periplakin	34.84	29.88	23.96	29.56	3.14	2.52	4.5	3.54	3.52	0.57	3.03	0	Up
7666	ENSG00000148120	AOPEP	aminopeptidase O (putative)	78.52	75.7	52.37	68.86	8.29	6.51	8.72	9.57	8.27	0.91	3.03	0	Up
15070	ENSG00000268107		NA	0.63	0.92	1.1	0.88	0.14	0	0.03	1.17	0.4	0.39	3.02	0.09	No difference
15439	ENSG00000288684		NA	3.74	5.14	7.73	5.54	1.17	0	2.2	6.42	2.88	1.88	3.02	0.17	No difference
2826	ENSG00000105991	HOXA1	homeobox A1	3.75	4.23	3.5	3.82	0.21	1	0.59	0.14	0.58	0.25	3.01	0.01	Up
179	ENSG00000008256	CYTH3	cytohesin 3	186.88	179.36	177.13	181.13	2.95	29.35	25.8	14.76	23.3	4.39	3.01	0	Up
15216	ENSG00000275832	ARHGAP23	Rho GTPase activating protein 23	136.97	166.48	38.97	114.14	38.54	13.52	10.61	10.85	11.66	0.93	3.01	0.01	Up
984	ENSG00000070159	PTPN3	protein tyrosine phosphatase non-receptor type 3	13.52	29.67	21.2	21.46	4.66	2.53	2.46	2.85	2.61	0.12	3	0	Up
4143	ENSG00000117724	CENPF	centromere protein F	46.71	67.21	166.38	93.43	36.95	4.85	19.95	11.53	12.11	4.37	3	0.01	Up
5529	ENSG00000131711	MAP1B	microtubule associated protein 1B	303.52	234.96	247.43	261.97	21.09	31.9	27.75	38.7	32.78	3.19	3	0	Up
3784	ENSG00000115041	KCNIP3	potassium voltage-gated channel interacting protein 3	15.88	26.66	14.94	19.16	3.76	1.53	2.67	2.73	2.31	0.39	3	0	Up
12249	ENSG00000183760	ACP7	acid phosphatase 7, tartrate resistant (putative)	1.37	0.91	1.62	1.3	0.21	0.07	0.12	0.32	0.17	0.07	3	0.01	Up
11586	ENSG00000177707	NECTIN3	nectin cell adhesion molecule 3	41.38	35.08	63.71	46.72	8.69	7.94	6.23	3.94	6.04	1.16	3	0	Up
12472	ENSG00000185386	MAPK11	mitogen-activated protein kinase 11	20.78	17.2	18.62	18.87	1.04	1.83	3.33	2.03	2.4	0.47	3	0	Up
14735	ENSG00000251537		NA	0.84	0.7	2.43	1.33	0.56	0.27	0.09	0.1	0.15	0.06	3	0.02	Up
7476	ENSG00000146072	TNFRSF21	TNF receptor superfamily member 21	103.26	98.13	124.29	108.56	8	11.86	23.82	8.78	14.82	4.59	2.99	0	Up
2199	ENSG00000101333	PLCB4	phospholipase C beta 4	28.52	28.69	59.69	38.97	10.36	5.62	4.74	4.34	4.9	0.38	2.99	0	Up
14169	ENSG00000221890	NPTXR	neuronal pentraxin receptor	17.84	12.18	39.32	23.11	8.27	2.49	3.62	2.56	2.89	0.37	2.98	0	Up
9829	ENSG00000166173	LARP6	La ribonucleoprotein 6, translational regulator	115	110.98	108.52	111.5	1.89	13.16	13.72	15.53	14.14	0.72	2.98	0	Up
5191	ENSG00000128710	HOXD10	homeobox D10	0.92	1.35	1.48	1.25	0.17	0	0.4	0.41	0.27	0.14	2.98	0.05	No difference
7001	ENSG00000142279	WTIP	WT1 interacting protein	76.21	106.59	42.62	75.14	18.48	6.34	14.47	7.15	9.32	2.59	2.97	0	Up
3468	ENSG00000111961	SASH1	SAM and SH3 domain containing 1	59	57.29	52.32	56.2	2	5.37	9.58	6.86	7.27	1.23	2.97	0	Up
2843	ENSG00000106070	GRB10	growth factor receptor bound protein 10	117.55	113.31	141.3	124.05	8.71	14.21	11.98	23.16	16.45	3.42	2.97	0	Up
796	ENSG00000064692	SNCAIP	synuclein alpha interacting protein	3.77	3.85	5.96	4.53	0.72	0.71	0.25	1.07	0.67	0.24	2.97	0.01	Up
647	ENSG00000054598	FOXC1	forkhead box C1	31.43	30.13	27.29	29.61	1.22	5.08	2.39	4.22	3.9	0.79	2.97	0	Up
9360	ENSG00000163888	CAMK2N2	calcium/calmodulin dependent protein kinase II inhibitor 2	9.35	8.45	1.96	6.59	2.33	0.6	1.12	0.25	0.66	0.25	2.97	0.03	Up
6042	ENSG00000135540	NHSL1	NHS like 1	12.82	18.09	24.44	18.45	3.36	0.88	6.42	2.46	3.25	1.65	2.97	0.01	Up
8800	ENSG00000160207	HSF2BP	heat shock transcription factor 2 binding protein	5.46	6.32	8.51	6.76	0.91	1.1	0.68	0.91	0.9	0.12	2.95	0	Up
577	ENSG00000049192	ADAMTS6	ADAM metallopeptidase with thrombospondin type 1 motif 6	49.36	49.56	33.41	44.11	5.35	6.2	4.77	5.47	5.48	0.41	2.95	0	Up
7941	ENSG00000151276	MAGI1	membrane associated guanylate kinase, WW and PDZ domain containing 1	131.5	125.39	74.06	110.32	18.21	9.75	17.68	14.66	14.03	2.31	2.95	0	Up
14225	ENSG00000225108	ZBTB45P1	zinc finger and BTB domain containing 45 pseudogene 1	8.24	9.88	6.25	8.12	1.05	0.6	2.16	0.7	1.15	0.5	2.95	0	Up
14991	ENSG00000263513	FAM72C	family with sequence similarity 72 member C	1.27	1.22	3.47	1.99	0.74	0	1.12	0.54	0.55	0.32	2.95	0.1	No difference
6950	ENSG00000141682	PMAIP1	phorbol-12-myristate-13-acetate-induced protein 1	48.25	52.45	188.21	96.3	45.97	6.99	9.73	17.31	11.34	3.09	2.95	0.01	Up
13216	ENSG00000197106	SLC6A17	solute carrier family 6 member 17	13.22	14.11	3.51	10.28	3.4	0.99	0.93	0.89	0.94	0.03	2.95	0.02	Up
1811	ENSG00000095752	IL11	interleukin 11	15.95	17.92	11.32	15.06	1.96	0.9	1.22	5.41	2.51	1.45	2.95	0.01	Up
11312	ENSG00000175305	CCNE2	cyclin E2	14.4	11	7.47	10.96	2	0.87	2.17	1.04	1.36	0.41	2.95	0	Up
10654	ENSG00000170745	KCNS3	potassium voltage-gated channel modifier subfamily S member 3	8.39	6.28	14.07	9.58	2.32	0.62	2.6	1.18	1.47	0.59	2.94	0.01	Up
13963	ENSG00000213222	TOMM40P4	TOMM40 pseudogene 4	5.46	4.84	1.81	4.04	1.13	0.33	0.66	0.3	0.43	0.12	2.94	0.01	Up
9967	ENSG00000166840	GLYATL1	glycine-N-acyltransferase like 1	0.59	2.26	1.09	1.31	0.5	0.08	0.5	0.05	0.21	0.15	2.94	0.03	Up
1724	ENSG00000091656	ZFHX4	zinc finger homeobox 4	33.15	36.47	16.45	28.69	6.2	6.59	1.27	4.2	4.02	1.54	2.94	0.01	Up
3203	ENSG00000109576	AADAT	aminoadipate aminotransferase	13.04	15.44	23.98	17.49	3.32	2.55	3.98	1.24	2.59	0.79	2.94	0	Up
5408	ENSG00000130751	NPAS1	neuronal PAS domain protein 1	14.45	15.28	8.24	12.66	2.22	1.83	1.71	0.99	1.51	0.26	2.94	0	Up
13572	ENSG00000198826	ARHGAP11A	Rho GTPase activating protein 11A	49.1	50.58	68.64	56.11	6.28	6.46	9.03	6.73	7.41	0.81	2.94	0	Up
6600	ENSG00000138835	RGS3	regulator of G protein signaling 3	183.51	178.61	128.51	163.54	17.58	22.72	26.97	15.02	21.57	3.5	2.94	0	Up
9802	ENSG00000166035	LIPC	lipase C, hepatic type	5.88	3.69	6.96	5.51	0.96	0.65	0.56	0.95	0.72	0.12	2.93	0	Up
4609	ENSG00000122952	ZWINT	ZW10 interacting kinetochore protein	40.75	41.27	33.82	38.61	2.4	2.69	10.44	4.23	5.79	2.37	2.93	0	Up
4578	ENSG00000122591	FAM126A	family with sequence similarity 126 member A	206.25	206.11	150.95	187.77	18.41	30.51	20.14	23.27	24.64	3.07	2.93	0	Up
14402	ENSG00000234537		NA	1.87	2	1.89	1.92	0.04	0.3	0.39	0.1	0.26	0.09	2.93	0.01	Up
7866	ENSG00000150394	CDH8	cadherin 8	15.03	6.37	1.27	7.56	4.02	0.14	1.19	0.66	0.66	0.3	2.93	0.08	No difference
15595	ENSG00000290923	PGM5P2	phosphoglucomutase 5 pseudogene 2	8.11	9.42	5.76	7.76	1.07	1.07	0.59	1.3	0.99	0.21	2.92	0	Up
8518	ENSG00000157368	IL34	interleukin 34	1.95	3.04	0.35	1.78	0.78	0.15	0.76	0	0.31	0.23	2.92	0.12	No difference
8188	ENSG00000153814	JAZF1	JAZF zinc finger 1	96.72	102.1	209.94	136.26	36.88	17.11	16.32	17.68	17.04	0.39	2.92	0	Up
6141	ENSG00000136114	THSD1	thrombospondin type 1 domain containing 1	9.4	9.26	5.54	8.07	1.26	0.71	1.18	1.04	0.98	0.14	2.92	0	Up
14784	ENSG00000254681	PKD1P5	polycystin 1, transient receptor potential channel interacting pseudogene 5	62.42	56.28	36.95	51.88	7.67	25.5	2.46	4.44	10.8	7.37	2.92	0.01	Up
4443	ENSG00000120896	SORBS3	sorbin and SH3 domain containing 3	205.82	208.44	196.64	203.63	3.58	20.66	42.24	22.56	28.49	6.9	2.91	0	Up
5834	ENSG00000134222	PSRC1	proline and serine rich coiled-coil 1	11.5	12.65	16.45	13.53	1.5	0.99	3.09	2.01	2.03	0.61	2.91	0	Up
4466	ENSG00000121152	NCAPH	non-SMC condensin I complex subunit H	23.61	22.75	31.72	26.03	2.86	3.16	3.79	3.71	3.55	0.2	2.9	0	Up
3647	ENSG00000113578	FGF1	fibroblast growth factor 1	6.84	9.29	2.14	6.09	2.1	0.45	0.36	1.21	0.67	0.27	2.9	0.02	Up
7966	ENSG00000151474	FRMD4A	FERM domain containing 4A	99.46	98.8	81.16	93.14	5.99	7.9	19.95	11.87	13.24	3.55	2.9	0	Up
13849	ENSG00000205476	CCDC85C	coiled-coil domain containing 85C	122.5	121.58	77.32	107.13	14.91	13.77	17.88	10.86	14.17	2.04	2.9	0	Up
9334	ENSG00000163808	KIF15	kinesin family member 15	4.71	3.8	9.49	6	1.76	0.63	0.54	1.46	0.88	0.29	2.9	0.01	Up
5994	ENSG00000135318	NT5E	5'-nucleotidase ecto	147.59	157.35	175.96	160.3	8.32	13.29	32	23.47	22.92	5.41	2.89	0	Up
2813	ENSG00000105928	GSDME	gasdermin E	163.45	177.97	256.1	199.18	28.77	19.81	34.96	26.78	27.18	4.38	2.89	0	Up
9581	ENSG00000164855	TMEM184A	transmembrane protein 184A	6.81	10.49	9.95	9.08	1.15	1.23	2.07	0.72	1.34	0.4	2.89	0	Up
1837	ENSG00000097096	SYDE2	synapse defective Rho GTPase homolog 2	14.06	13.95	9.5	12.5	1.5	2.74	0.94	1.49	1.73	0.53	2.88	0	Up
7920	ENSG00000151067	CACNA1C	calcium voltage-gated channel subunit alpha1 C	27.71	52.77	16.16	32.21	10.8	9.55	2.08	2.44	4.69	2.43	2.88	0.01	Up
14217	ENSG00000224594	RPL29P19	ribosomal protein L29 pseudogene 19	1.25	0.72	2.16	1.38	0.42	0.16	0.29	0.08	0.18	0.06	2.88	0.01	Up
11568	ENSG00000177602	HASPIN	histone H3 associated protein kinase	7.11	6.37	8.4	7.29	0.59	1.05	0.83	1.13	1	0.09	2.88	0	Up
1478	ENSG00000085552	IGSF9	immunoglobulin superfamily member 9	1.47	1.5	2.17	1.71	0.23	0.1	0.2	0.48	0.26	0.11	2.88	0.01	Up
1949	ENSG00000100162	CENPM	centromere protein M	13.21	11.51	14.06	12.93	0.75	1.82	2.13	1.4	1.78	0.21	2.87	0	Up
14759	ENSG00000253846	PCDHGA10	protocadherin gamma subfamily A, 10	14.08	20.35	14.72	16.38	1.99	1.73	3.34	1.76	2.28	0.53	2.87	0	Up
15363	ENSG00000285218		NA	4.06	3.11	2.7	3.29	0.4	0.28	0.48	0.51	0.42	0.07	2.87	0	Up
8402	ENSG00000156113	KCNMA1	potassium calcium-activated channel subfamily M alpha 1	96.59	88.17	82.15	88.97	4.19	9.94	17.03	10.33	12.44	2.3	2.87	0	Up
611	ENSG00000051180	RAD51	RAD51 recombinase	8.76	8.81	9.73	9.1	0.31	1.33	1.07	1.35	1.25	0.09	2.87	0	Up
8119	ENSG00000152953	STK32B	serine/threonine kinase 32B	2.87	3.09	1.44	2.47	0.52	0.26	0.83	0.09	0.39	0.22	2.87	0.02	Up
1825	ENSG00000096433	ITPR3	inositol 1,4,5-trisphosphate receptor type 3	227.08	218.48	166.33	203.96	18.98	22.56	29.03	32.25	27.94	2.85	2.87	0	Up
12123	ENSG00000182901	RGS7	regulator of G protein signaling 7	6.32	7.84	7.72	7.29	0.49	1.15	1.13	0.75	1.01	0.13	2.86	0	Up
9698	ENSG00000165490	DDIAS	DNA damage induced apoptosis suppressor	5.16	11.85	11.06	9.36	2.11	0.85	1.86	1.28	1.33	0.29	2.86	0	Up
10540	ENSG00000169994	MYO7B	myosin VIIB	2.21	4.1	0.96	2.42	0.91	0.03	0.51	0.58	0.38	0.17	2.86	0.05	No difference
13907	ENSG00000211448	DIO2	iodothyronine deiodinase 2	35.26	48.2	2.58	28.68	13.58	3.56	1.9	0.59	2.01	0.86	2.86	0.18	No difference
15212	ENSG00000275591	XKR5	XK related 5	0.78	1.55	2.57	1.63	0.52	0.15	0.15	0.36	0.22	0.07	2.86	0.01	Up
7284	ENSG00000144369	FAM171B	family with sequence similarity 171 member B	28.68	26.95	24.73	26.79	1.15	3.23	3.67	4.08	3.66	0.25	2.85	0	Up
2823	ENSG00000105976	MET	MET proto-oncogene, receptor tyrosine kinase	180.48	200.38	142.09	174.32	17.11	25.53	10.69	51.27	29.16	11.85	2.84	0	Up
4340	ENSG00000119938	PPP1R3C	protein phosphatase 1 regulatory subunit 3C	14.46	15.19	45.86	25.17	10.35	7.18	4.3	1.28	4.25	1.7	2.84	0.02	Up
595	ENSG00000050165	DKK3	dickkopf WNT signaling pathway inhibitor 3	271.2	272.32	254.77	266.1	5.67	35.45	39.12	36.94	37.17	1.07	2.84	0	Up
11019	ENSG00000173068	BNC2	basonuclin 2	80.91	83.3	54.45	72.89	9.24	10.37	11.56	7.95	9.96	1.06	2.84	0	Up
13016	ENSG00000196155	PLEKHG4	pleckstrin homology and RhoGEF domain containing G4	120.65	164.65	64.86	116.72	28.87	12.44	19.44	14.03	15.3	2.12	2.83	0	Up
5595	ENSG00000132321	IQCA1	IQ motif containing with AAA domain 1	6.2	9.11	6.64	7.32	0.9	1.39	1.05	0.66	1.03	0.21	2.83	0	Up
5141	ENSG00000128283	CDC42EP1	CDC42 effector protein 1	193.07	209.61	285.79	229.49	28.55	40.44	33.28	23.89	32.54	4.79	2.83	0	Up
8412	ENSG00000156218	ADAMTSL3	ADAMTS like 3	7.78	5.1	4.66	5.85	0.98	0.88	0.49	0.96	0.78	0.14	2.83	0	Up
15413	ENSG00000286614		NA	1.14	4.63	1.16	2.31	1.16	0.5	0.24	0.1	0.28	0.12	2.83	0.03	Up
4504	ENSG00000121753	ADGRB2	adhesion G protein-coupled receptor B2	32.13	37.87	12.95	27.65	7.54	4.11	2.76	2.85	3.24	0.44	2.82	0.01	Up
7956	ENSG00000151414	NEK7	NIMA related kinase 7	445.87	494.08	440.59	460.18	17.02	67.68	61.15	66.32	65.05	1.99	2.82	0	Up
4436	ENSG00000120833	SOCS2	suppressor of cytokine signaling 2	27.19	26.19	16.73	23.37	3.33	1.2	3.79	6.16	3.72	1.43	2.82	0	Up
14632	ENSG00000244486	SCARF2	scavenger receptor class F member 2	57.83	59.28	15.75	44.28	14.27	5.02	7.87	2.8	5.23	1.47	2.82	0.02	Up
7816	ENSG00000149554	CHEK1	checkpoint kinase 1	17.05	19.88	35	23.98	5.57	2.45	5.77	2.92	3.72	1.04	2.82	0	Up
13656	ENSG00000203724	C1orf53	chromosome 1 open reading frame 53	15.26	13.67	12.03	13.65	0.93	2.31	2.14	1.29	1.91	0.32	2.82	0	Up
14576	ENSG00000243156	MICAL3	microtubule associated monooxygenase, calponin and LIM domain containing 3	172.06	151.02	71.43	131.5	30.64	20.63	14.87	16.55	17.35	1.71	2.82	0	Up
5836	ENSG00000134243	SORT1	sortilin 1	271.1	286.84	208.06	255.33	24.07	33.19	36.9	37.85	35.98	1.42	2.81	0	Up
9321	ENSG00000163751	CPA3	carboxypeptidase A3	1.88	5.43	4.05	3.78	1.03	0.31	0.66	0.6	0.52	0.11	2.81	0.01	Up
7796	ENSG00000149380	P4HA3	prolyl 4-hydroxylase subunit alpha 3	21.53	15.66	9.78	15.66	3.39	0.96	6.98	1.01	2.99	2	2.81	0.02	Up
13898	ENSG00000206527	HACD2	3-hydroxyacyl-CoA dehydratase 2	230.54	246.82	142.27	206.54	32.48	30.69	31.47	23.83	28.66	2.43	2.81	0	Up
15657	ENSG00000291071	FAM86JP	family with sequence similarity 86 member J, pseudogene	1.14	0.96	0.52	0.87	0.18	0.08	0.13	0.08	0.1	0.02	2.81	0.01	Up
11621	ENSG00000178038	ALS2CL	ALS2 C-terminal like	23.88	24.31	22.79	23.66	0.45	3.04	1.24	10.06	4.78	2.69	2.81	0.01	Up
3847	ENSG00000115419	GLS	glutaminase	1344.93	1350.26	773.64	1156.28	191.32	172.44	145.7	164.91	161.02	7.96	2.81	0	Up
10662	ENSG00000170820	FSHR	follicle stimulating hormone receptor	20.02	13.78	11.26	15.02	2.61	2.96	1.33	1.9	2.06	0.48	2.8	0	Up
3595	ENSG00000113083	LOX	lysyl oxidase	822.3	789.63	1230.48	947.47	141.82	93.27	199.75	126.2	139.74	31.47	2.8	0	Up
13469	ENSG00000198431	TXNRD1	thioredoxin reductase 1	3556.55	3316.83	2752.52	3208.63	238.32	519.43	435.28	427.21	460.64	29.49	2.8	0	Up
11354	ENSG00000175592	FOSL1	FOS like 1, AP-1 transcription factor subunit	144.93	128.92	85.2	119.68	17.85	16.47	15.97	17.39	16.61	0.42	2.8	0	Up
11978	ENSG00000181649	PHLDA2	pleckstrin homology like domain family A member 2	38.36	35.21	6.53	26.7	10.12	2.19	3.62	1.74	2.52	0.56	2.79	0.05	Up
7735	ENSG00000148737	TCF7L2	transcription factor 7 like 2	59.76	44.3	43.07	49.04	5.37	9.52	5.28	6.43	7.08	1.27	2.79	0	Up
7222	ENSG00000143867	OSR1	odd-skipped related transcription factor 1	39.27	40.9	62.51	47.56	7.49	7.2	13.78	3.2	8.06	3.09	2.79	0	Up
12134	ENSG00000182963	GJC1	gap junction protein gamma 1	30.03	32.48	32.74	31.75	0.86	4.64	7.27	2.83	4.91	1.29	2.79	0	Up
682	ENSG00000057294	PKP2	plakophilin 2	99.03	114.93	193.65	135.87	29.25	19.51	16.3	21.56	19.12	1.53	2.79	0	Up
7343	ENSG00000144821	MYH15	myosin heavy chain 15	4.46	1.76	1.22	2.48	1	0.4	0.1	0.41	0.3	0.1	2.79	0.02	Up
6703	ENSG00000139734	DIAPH3	diaphanous related formin 3	42.52	39.7	51.72	44.64	3.63	3.67	9.02	8.18	6.96	1.66	2.79	0	Up
9066	ENSG00000162614	NEXN	nexilin F-actin binding protein	90.42	85.4	93.18	89.67	2.28	13.07	16.55	10	13.21	1.89	2.79	0	Up
10315	ENSG00000168672	LRATD2	LRAT domain containing 2	26.88	35.44	81.02	47.78	16.8	5.9	5.44	9.1	6.81	1.15	2.79	0	Up
12960	ENSG00000189129	PLAC9	placenta associated 9	4.77	1.74	1.19	2.57	1.11	0.52	0.22	0.15	0.3	0.11	2.79	0.02	Up
9471	ENSG00000164237	CMBL	carboxymethylenebutenolidase homolog	36.72	41.14	118.38	65.42	26.51	7.27	10.37	8.5	8.71	0.9	2.78	0	Up
8952	ENSG00000161682	FAM171A2	family with sequence similarity 171 member A2	5.7	4.81	4.59	5.03	0.34	0.32	0.9	1.14	0.79	0.24	2.78	0	Up
10979	ENSG00000172789	HOXC5	homeobox C5	1.17	1.77	0.82	1.25	0.28	0	0.32	0.61	0.31	0.17	2.78	0.08	No difference
8586	ENSG00000158023	CFAP251	cilia and flagella associated protein 251	16.62	14.69	23.09	18.13	2.54	5.85	1.48	2.27	3.2	1.34	2.78	0	Up
5198	ENSG00000128805	ARHGAP22	Rho GTPase activating protein 22	54.43	59.43	44.89	52.91	4.27	5.32	9.51	8.55	7.8	1.27	2.78	0	Up
13665	ENSG00000203797	DDO	D-aspartate oxidase	4.9	5.61	7.46	5.99	0.76	0.5	1.32	1.02	0.95	0.24	2.77	0	Up
10604	ENSG00000170396	ZNF804A	zinc finger protein 804A	8.73	7.83	8.45	8.33	0.27	0.55	1.12	2.78	1.49	0.67	2.77	0	Up
12202	ENSG00000183496	MEX3B	mex-3 RNA binding family member B	54.66	55.53	39.46	49.88	5.22	7.24	7.98	6.19	7.14	0.52	2.76	0	Up
11776	ENSG00000179455	MKRN3	makorin ring finger protein 3	5.4	3.47	5.22	4.7	0.62	0.41	1.14	0.62	0.72	0.22	2.76	0	Up
6574	ENSG00000138758	SEPTIN11	septin 11	315.85	278.01	486.39	360.08	64.09	51.15	49.41	54.19	51.58	1.4	2.76	0	Up
5215	ENSG00000128965	CHAC1	ChaC glutathione specific gamma-glutamylcyclotransferase 1	19.81	35.64	75.88	43.78	16.69	2.92	3.2	24.96	10.36	7.3	2.76	0.03	Up
6882	ENSG00000141314	RHBDL3	rhomboid like 3	6.4	4.9	3.57	4.96	0.82	0.97	0.26	1.09	0.77	0.26	2.76	0.01	Up
5045	ENSG00000127129	EDN2	endothelin 2	29.21	27.84	2.31	19.78	8.75	1.28	1.48	1.17	1.31	0.09	2.76	0.13	No difference
10467	ENSG00000169583	CLIC3	chloride intracellular channel 3	10.65	7.37	17.96	11.99	3.13	2.34	1.36	1.77	1.82	0.28	2.76	0	Up
4927	ENSG00000125864	BFSP1	beaded filament structural protein 1	1.61	2.31	7.14	3.69	1.74	0.52	0.39	0.57	0.49	0.05	2.76	0.02	Up
500	ENSG00000040275	SPDL1	spindle apparatus coiled-coil protein 1	64.31	73.15	69.62	69.03	2.57	8.5	15.37	8.04	10.64	2.37	2.76	0	Up
7951	ENSG00000151364	KCTD14	potassium channel tetramerization domain containing 14	3.75	3.09	6.06	4.3	0.9	0.56	0.9	0.49	0.65	0.13	2.75	0	Up
6157	ENSG00000136193	SCRN1	secernin 1	258.96	276.39	395.39	310.25	42.87	47.7	51.95	37.58	45.75	4.26	2.75	0	Up
2981	ENSG00000107438	PDLIM1	PDZ and LIM domain 1	145.71	145.27	275.03	188.67	43.18	24.61	31.43	25.49	27.18	2.14	2.74	0	Up
599	ENSG00000050405	LIMA1	LIM domain and actin binding 1	434.38	406.39	308.5	383.09	38.16	48.34	58.63	63.89	56.95	4.57	2.74	0	Up
8696	ENSG00000159176	CSRP1	cysteine and glycine rich protein 1	625.69	584.93	387.56	532.73	73.53	93.12	78.56	65.1	78.93	8.09	2.74	0	Up
1103	ENSG00000073670	ADAM11	ADAM metallopeptidase domain 11	2.12	3.35	1.04	2.17	0.67	0.16	0.72	0.13	0.34	0.19	2.74	0.03	Up
4595	ENSG00000122778	KIAA1549	KIAA1549	40.39	43.13	51.27	44.93	3.27	7.1	7.03	6.22	6.78	0.28	2.74	0	Up
12486	ENSG00000185483	ROR1	receptor tyrosine kinase like orphan receptor 1	62.13	57.98	39.81	53.31	6.85	7.95	6.31	8.95	7.74	0.77	2.74	0	Up
3192	ENSG00000109452	INPP4B	inositol polyphosphate-4-phosphatase type II B	44.79	34.3	36.89	38.66	3.16	4.95	8.34	4.38	5.89	1.24	2.74	0	Up
15631	ENSG00000291027	UBE2Q2P1	UBE2Q2 pseudogene 1	5.64	6.98	8.92	7.18	0.95	0.59	1.35	1.63	1.19	0.31	2.73	0	Up
15574	ENSG00000290856		NA	2.57	0.78	0.91	1.42	0.58	0.09	0.17	0.25	0.17	0.05	2.73	0.02	Up
8045	ENSG00000152217	SETBP1	SET binding protein 1	9.5	15.58	8.7	11.26	2.17	2	1.68	1.17	1.61	0.24	2.73	0	Up
8275	ENSG00000154654	NCAM2	neural cell adhesion molecule 2	31.19	18.7	15.91	21.93	4.7	10.07	2.55	0.98	4.54	2.81	2.73	0.02	Up
14840	ENSG00000256500		NA	7.69	5.31	27.1	13.37	6.9	2.01	1.34	2.3	1.88	0.29	2.73	0.02	Up
11850	ENSG00000180332	KCTD4	potassium channel tetramerization domain containing 4	1.12	1.55	0.51	1.06	0.3	0.15	0.2	0.05	0.13	0.04	2.73	0.02	Up
2552	ENSG00000104368	PLAT	plasminogen activator, tissue type	32.05	29.07	60.81	40.65	10.12	3.73	16.21	3.64	7.86	4.17	2.72	0.01	Up
8154	ENSG00000153237	CCDC148	coiled-coil domain containing 148	2.55	2.15	2.56	2.42	0.14	0.51	0.7	0.11	0.44	0.17	2.72	0.01	Up
7554	ENSG00000146918	NCAPG2	non-SMC condensin II complex subunit G2	70.11	79.18	74.63	74.64	2.62	11.51	13.66	9.15	11.44	1.3	2.72	0	Up
1212	ENSG00000076716	GPC4	glypican 4	81.81	81.57	87.09	83.49	1.8	6.76	16.08	18.63	13.82	3.61	2.72	0	Up
11808	ENSG00000179899	PHC1P1	polyhomeotic homolog 1 pseudogene 1	4.77	7.85	5.53	6.05	0.93	3.61	0	9.02	4.21	2.62	2.72	0.24	No difference
492	ENSG00000039068	CDH1	cadherin 1	13.38	2.92	2.46	6.25	3.56	0.37	0.81	0.68	0.62	0.13	2.72	0.03	Up
12825	ENSG00000188157	AGRN	agrin	1118.7	1142.38	675.34	978.81	151.89	150.65	150.31	134.9	145.28	5.19	2.72	0	Up
4449	ENSG00000120937	NPPB	natriuretic peptide B	49.23	41.44	3.91	31.53	13.99	2.33	2.53	1.93	2.27	0.18	2.71	0.13	No difference
7055	ENSG00000142871	CCN1	cellular communication network factor 1	789.99	763.45	1112.32	888.59	112.13	109.73	184.35	120.23	138.1	23.32	2.7	0	Up
362	ENSG00000022267	FHL1	four and a half LIM domains 1	90.88	71.76	72.49	78.38	6.25	8.96	12.28	15.37	12.21	1.85	2.7	0	Up
6029	ENSG00000135476	ESPL1	extra spindle pole bodies like 1, separase	42.84	24.19	21.7	29.58	6.67	4.67	3.91	3.77	4.12	0.28	2.7	0	Up
6490	ENSG00000138193	PLCE1	phospholipase C epsilon 1	15.99	20.53	41.54	26.02	7.87	3.68	5.12	3.52	4.11	0.51	2.7	0	Up
349	ENSG00000020181	ADGRA2	adhesion G protein-coupled receptor A2	25.69	28.43	27.75	27.29	0.82	3.87	10.16	1.87	5.3	2.5	2.69	0	Up
8333	ENSG00000155324	GRAMD2B	GRAM domain containing 2B	240.67	279.23	140.84	220.25	41.23	31.78	27.5	39.88	33.05	3.63	2.69	0	Up
80	ENSG00000005243	COPZ2	COPI coat complex subunit zeta 2	41.37	33.74	35.88	37	2.27	4.14	7.31	5.92	5.79	0.92	2.69	0	Up
1731	ENSG00000091986	CCDC80	coiled-coil domain containing 80	321.06	303.66	525.76	383.5	71.31	22.85	102.97	81.52	69.12	23.95	2.69	0.01	Up
3195	ENSG00000109472	CPE	carboxypeptidase E	294.51	289.9	210.71	265.04	27.2	19.34	47.13	73.48	46.65	15.63	2.69	0	Up
13738	ENSG00000204381	LAYN	layilin	34.1	40.88	28.89	34.63	3.47	3.81	8	4.63	5.48	1.28	2.69	0	Up
13167	ENSG00000196872	CRACDL	CRACD like	4.08	5.3	4.65	4.68	0.35	1.46	0.43	0.56	0.82	0.32	2.68	0	Up
1201	ENSG00000076356	PLXNA2	plexin A2	54.23	41.74	15.26	37.08	11.49	4.39	4.4	4.84	4.54	0.15	2.68	0.01	Up
3181	ENSG00000109265	CRACD	capping protein inhibiting regulator of actin dynamics	15.38	12.93	34.99	21.1	6.98	3.49	4.99	2.02	3.5	0.86	2.68	0.01	Up
6454	ENSG00000138028	CGREF1	cell growth regulator with EF-hand domain 1	10.86	8.19	16.88	11.98	2.57	1.8	2.79	1.34	1.97	0.43	2.68	0	Up
4947	ENSG00000125966	MMP24	matrix metallopeptidase 24	21.92	26.55	10.54	19.67	4.76	4.45	2.06	1.9	2.8	0.82	2.67	0.01	Up
9045	ENSG00000162520	SYNC	syncoilin, intermediate filament protein	87.03	87.99	123.49	99.5	12	12.19	16.72	18.21	15.71	1.81	2.67	0	Up
7528	ENSG00000146648	EGFR	epidermal growth factor receptor	202.58	222.93	253.26	226.26	14.72	35.28	42.49	29.43	35.73	3.78	2.67	0	Up
4824	ENSG00000124942	AHNAK	AHNAK nucleoprotein	2569.06	2478.88	1731.89	2259.94	265.31	343.17	383.25	325.07	350.5	17.19	2.67	0	Up
12860	ENSG00000188483	IER5L	immediate early response 5 like	71.33	72.7	44.28	62.77	9.25	6.53	16.81	7.57	10.3	3.27	2.66	0	Up
6947	ENSG00000141655	TNFRSF11A	TNF receptor superfamily member 11a	8.79	6.05	2.72	5.85	1.75	0.27	1.21	1.1	0.86	0.3	2.66	0.02	Up
8198	ENSG00000153902	LGI4	leucine rich repeat LGI family member 4	3.7	2.28	0.97	2.32	0.79	0.13	0.2	0.72	0.35	0.18	2.66	0.03	Up
1034	ENSG00000071539	TRIP13	thyroid hormone receptor interactor 13	19.26	19.78	23.29	20.78	1.27	2.41	5.19	2.95	3.51	0.85	2.66	0	Up
6413	ENSG00000137812	KNL1	kinetochore scaffold 1	15.4	20.52	27.28	21.07	3.44	6.36	2.59	2.48	3.81	1.28	2.65	0	Up
5775	ENSG00000133687	TMTC1	transmembrane O-mannosyltransferase targeting cadherins 1	90.74	93.71	94.83	93.09	1.22	15.75	19.74	10.46	15.32	2.69	2.65	0	Up
7081	ENSG00000143153	ATP1B1	ATPase Na+/K+ transporting subunit beta 1	133.29	128.07	133.09	131.48	1.71	19.08	19.38	25.3	21.25	2.02	2.64	0	Up
7264	ENSG00000144218	AFF3	AF4/FMR2 family member 3	23.51	30.02	18.84	24.13	3.24	2.94	4.49	3.73	3.72	0.45	2.64	0	Up
11864	ENSG00000180447	GAS1	growth arrest specific 1	26.69	29.12	22.84	26.21	1.83	2.44	10.9	2.51	5.28	2.81	2.64	0	Up
11499	ENSG00000176974	SHMT1	serine hydroxymethyltransferase 1	23.1	13.13	28.16	21.46	4.41	4.83	3.07	2.67	3.52	0.66	2.63	0	Up
1765	ENSG00000092964	DPYSL2	dihydropyrimidinase like 2	89.26	97.96	265.08	150.77	57.21	18.27	29.59	18.71	22.19	3.7	2.63	0	Up
13091	ENSG00000196482	ESRRG	estrogen related receptor gamma	0.55	0.6	0.87	0.68	0.1	0.04	0.1	0.18	0.11	0.04	2.63	0.02	Up
13278	ENSG00000197461	PDGFA	platelet derived growth factor subunit A	8.63	8.96	2.17	6.59	2.21	1.11	0.86	0.42	0.8	0.2	2.63	0.03	Up
5472	ENSG00000131153	GINS2	GINS complex subunit 2	14.43	14.44	10.71	13.19	1.24	1.71	3.62	1.3	2.21	0.71	2.63	0	Up
8956	ENSG00000161800	RACGAP1	Rac GTPase activating protein 1	43.53	68.03	63.48	58.35	7.52	12.33	8.96	7.47	9.59	1.44	2.63	0	Up
14579	ENSG00000243232	PCDHAC2	protocadherin alpha subfamily C, 2	8.99	22.22	14.46	15.22	3.84	1.35	4.37	2.2	2.64	0.9	2.63	0.01	Up
6090	ENSG00000135842	NIBAN1	niban apoptosis regulator 1	194.24	186.48	299.22	226.65	36.35	30.14	28.63	54	37.59	8.22	2.63	0	Up
11543	ENSG00000177425	PAWR	pro-apoptotic WT1 regulator	200.33	194.95	81.6	158.96	38.71	22.81	22.64	25.41	23.62	0.9	2.62	0	Up
2924	ENSG00000106689	LHX2	LIM homeobox 2	0.88	0.95	0.74	0.85	0.06	0	0.34	0.3	0.21	0.11	2.62	0.07	No difference
10906	ENSG00000172318	B3GALT1	beta-1,3-galactosyltransferase 1	1.59	2.24	1.31	1.71	0.28	0.15	0.3	0.33	0.26	0.06	2.62	0.01	Up
10282	ENSG00000168453	HR	HR lysine demethylase and nuclear receptor corepressor	0.12	1.34	0.98	0.81	0.36	0	0.02	1.18	0.4	0.39	2.62	0.19	No difference
13267	ENSG00000197381	ADARB1	adenosine deaminase RNA specific B1	80.99	85.97	45.67	70.88	12.68	11.18	11.24	10.15	10.86	0.35	2.62	0	Up
2331	ENSG00000102384	CENPI	centromere protein I	11.39	14.77	13.93	13.36	1.01	1.39	2.61	2.86	2.29	0.45	2.62	0	Up
15252	ENSG00000278053	DDX52	DExD-box helicase 52	37.8	28.55	42.81	36.39	4.18	17	0.98	12.7	10.23	4.79	2.62	0.04	Up
14356	ENSG00000232024	LSM12P1	LSM12 pseudogene 1	3.18	4.49	5.46	4.37	0.66	0.99	4.98	0.05	2	1.51	2.62	0.12	No difference
2688	ENSG00000105281	SLC1A5	solute carrier family 1 member 5	365.68	389.73	1007.37	587.59	210	58.64	74.45	142.56	91.88	25.75	2.61	0	Up
10843	ENSG00000171903	CYP4F11	cytochrome P450 family 4 subfamily F member 11	2.89	2.79	4.67	3.45	0.61	0.41	1.06	0.39	0.62	0.22	2.61	0.01	Up
11225	ENSG00000174667	OR7D4	olfactory receptor family 7 subfamily D member 4	1.04	1.17	1	1.07	0.05	0.2	0.3	0.05	0.19	0.07	2.61	0.02	Up
13953	ENSG00000213186	TRIM59	tripartite motif containing 59	20.91	22.82	31.28	25	3.19	3.92	3.34	5.62	4.29	0.68	2.61	0	Up
14674	ENSG00000248905	FMN1	formin 1	70.49	76.95	52.26	66.57	7.39	8.12	9.67	15.29	11.03	2.18	2.61	0	Up
15450	ENSG00000289027		NA	8.04	3.63	3.5	5.06	1.49	1.57	0.18	1.18	0.98	0.42	2.61	0.03	Up
4046	ENSG00000116962	NID1	nidogen 1	131.94	131.5	156.45	139.96	8.24	19.95	57.66	10.27	29.29	14.46	2.61	0.01	Up
11819	ENSG00000179954	SSC5D	scavenger receptor cysteine rich family member with 5 domains	33.46	16.63	20.73	23.61	5.06	2.06	10.81	1.95	4.94	2.94	2.61	0.01	Up
7405	ENSG00000145431	PDGFC	platelet derived growth factor C	251.34	228.61	283.4	254.45	15.89	41.16	54.76	31.86	42.59	6.65	2.61	0	Up
5202	ENSG00000128849	CGNL1	cingulin like 1	28.48	30.59	23.8	27.62	2.01	4.2	4.59	4.43	4.41	0.11	2.61	0	Up
12995	ENSG00000189410	SH2D5	SH2 domain containing 5	18.18	24.83	3.86	15.62	6.19	1.16	1.66	2.11	1.64	0.28	2.6	0.05	No difference
12331	ENSG00000184371	CSF1	colony stimulating factor 1	204.49	220.78	76.11	167.12	45.75	14.27	42.84	23.85	26.99	8.39	2.6	0.01	Up
9595	ENSG00000164920	OSR2	odd-skipped related transciption factor 2	1.33	0.87	0.86	1.02	0.15	0.1	0.14	0.2	0.15	0.03	2.6	0.01	Up
10640	ENSG00000170624	SGCD	sarcoglycan delta	18.93	10.47	26.38	18.59	4.6	8.06	3.4	0.98	4.15	2.08	2.6	0.02	Up
1753	ENSG00000092470	WDR76	WD repeat domain 76	18.97	14.22	18.83	17.34	1.56	2.65	2.97	2.92	2.84	0.1	2.6	0	Up
7313	ENSG00000144642	RBMS3	RNA binding motif single stranded interacting protein 3	50.34	47.81	56.06	51.4	2.44	6.27	9.99	9.84	8.7	1.21	2.6	0	Up
15359	ENSG00000285082		NA	1.44	1.65	0.59	1.22	0.32	0.21	0.06	0.27	0.18	0.06	2.6	0.03	Up
13842	ENSG00000205363	INSYN1	inhibitory synaptic factor 1	2.96	1.33	1.92	2.07	0.47	0.11	1.8	0.11	0.67	0.56	2.59	0.07	No difference
1340	ENSG00000080823	MOK	MOK protein kinase	57.19	44.98	16.78	39.65	11.97	5.64	5.8	4.43	5.29	0.43	2.59	0.01	Up
14474	ENSG00000239521	CASTOR3	CASTOR family member 3	0.9	1.64	0.58	1.04	0.31	0.19	0.7	0	0.3	0.21	2.59	0.1	No difference
6339	ENSG00000137285	TUBB2B	tubulin beta 2B class IIb	10.97	9.38	31.61	17.32	7.16	4.06	3.13	1.74	2.98	0.67	2.59	0.01	Up
9170	ENSG00000163083	INHBB	inhibin subunit beta B	55.37	56.6	15.61	42.53	13.46	2.29	5.82	12.67	6.93	3.05	2.58	0.03	Up
4381	ENSG00000120322	PCDHB8	protocadherin beta 8	1.74	2.01	0.92	1.56	0.33	0.9	0.58	0	0.49	0.26	2.57	0.13	No difference
2746	ENSG00000105613	MAST1	microtubule associated serine/threonine kinase 1	4.36	1.12	4.3	3.26	1.07	0.49	0.81	0.25	0.51	0.16	2.57	0.03	Up
4699	ENSG00000123892	RAB38	RAB38, member RAS oncogene family	7.56	11.2	10.99	9.92	1.18	1.29	1.99	1.84	1.71	0.21	2.57	0	Up
14282	ENSG00000227827	PKD1P2	polycystin 1, transient receptor potential channel interacting pseudogene 2	2.25	0.4	1.21	1.29	0.54	0.53	0.39	0	0.31	0.16	2.57	0.12	No difference
1063	ENSG00000072422	RHOBTB1	Rho related BTB domain containing 1	55.35	63.32	196.13	104.93	45.66	17.99	15.53	13	15.51	1.44	2.57	0.01	Up
8400	ENSG00000156103	MMP16	matrix metallopeptidase 16	43.08	48.23	25.76	39.02	6.8	14.33	3.48	4.59	7.47	3.45	2.56	0.01	Up
1877	ENSG00000099849	RASSF7	Ras association domain family member 7	22.87	20.57	20.33	21.26	0.81	5.51	2.46	3.3	3.76	0.91	2.56	0	Up
14224	ENSG00000225100	DPY19L2P5	DPY19L2 pseudogene 5	1.29	1.18	1.44	1.3	0.08	0.17	0.31	0.15	0.21	0.05	2.56	0.01	Up
10561	ENSG00000170153	RNF150	ring finger protein 150	31.03	32.64	11.3	24.99	6.86	4.66	4.02	2.07	3.59	0.78	2.56	0.01	Up
11131	ENSG00000173852	DPY19L1	dpy-19 like C-mannosyltransferase 1	178.55	208.42	223.37	203.45	13.18	28.08	42.37	34.51	34.99	4.13	2.56	0	Up
13449	ENSG00000198331	HYLS1	HYLS1 centriolar and ciliogenesis associated	11.49	9.63	26.1	15.74	5.21	2.85	3.82	1.77	2.82	0.59	2.55	0.01	Up
10737	ENSG00000171241	SHCBP1	SHC binding and spindle associated 1	35.91	27.81	29.92	31.21	2.43	5.18	4.92	5.55	5.22	0.18	2.55	0	Up
5956	ENSG00000135063	FAM189A2	family with sequence similarity 189 member A2	1.66	2.32	1.47	1.81	0.26	0.57	0.13	0.29	0.33	0.13	2.55	0.01	Up
9463	ENSG00000164197	RNF180	ring finger protein 180	12.28	11.29	8.24	10.6	1.22	2	1.86	1.3	1.72	0.21	2.54	0	Up
9840	ENSG00000166225	FRS2	fibroblast growth factor receptor substrate 2	107.68	147.14	69.95	108.26	22.29	22.62	15.76	15.27	17.88	2.37	2.54	0	Up
13657	ENSG00000203727	SAMD5	sterile alpha motif domain containing 5	5.61	8.95	7.12	7.23	0.97	2.2	1.03	0.79	1.34	0.44	2.54	0	Up
465	ENSG00000035862	TIMP2	TIMP metallopeptidase inhibitor 2	1615.53	1684.58	1623.14	1641.08	21.86	227.58	439.13	224.35	297.02	71.06	2.54	0	Up
6186	ENSG00000136379	ABHD17C	abhydrolase domain containing 17C, depalmitoylase	42.23	35.8	36.96	38.33	1.98	6.57	8.96	4.62	6.72	1.26	2.54	0	Up
11162	ENSG00000174099	MSRB3	methionine sulfoxide reductase B3	87.95	87.06	84.62	86.55	1	14	20.82	11.21	15.34	2.85	2.54	0	Up
1532	ENSG00000087116	ADAMTS2	ADAM metallopeptidase with thrombospondin type 1 motif 2	14.73	12.95	19.51	15.73	1.96	1.82	6.85	1.65	3.44	1.7	2.54	0.01	Up
11044	ENSG00000173218	VANGL1	VANGL planar cell polarity protein 1	73.7	49.91	57.76	60.46	7	14.78	10.34	6.88	10.66	2.29	2.53	0	Up
13754	ENSG00000204516	MICB	MHC class I polypeptide-related sequence B	1.29	0.72	1.37	1.13	0.21	0	0.18	1.54	0.57	0.49	2.53	0.15	No difference
13537	ENSG00000198739	LRRTM3	leucine rich repeat transmembrane neuronal 3	0.75	1.09	0.55	0.8	0.16	0.05	0.24	0.1	0.13	0.06	2.52	0.02	Up
5523	ENSG00000131650	KREMEN2	kringle containing transmembrane protein 2	4.07	3.94	0.96	2.99	1.02	0.25	0.29	0.64	0.4	0.12	2.52	0.04	Up
12784	ENSG00000187800	PEAR1	platelet endothelial aggregation receptor 1	19.23	12.26	8.09	13.19	3.25	1.26	5.51	1.03	2.6	1.46	2.52	0.02	Up
1841	ENSG00000099204	ABLIM1	actin binding LIM protein 1	184.97	250.56	212.58	216.04	19.01	33.12	40.78	38.76	37.55	2.29	2.52	0	Up
7065	ENSG00000143013	LMO4	LIM domain only 4	239.35	247.74	155.23	214.11	29.54	32.77	29.45	50.27	37.5	6.46	2.52	0	Up
8606	ENSG00000158220	ESYT3	extended synaptotagmin 3	5.44	7.05	5.91	6.13	0.48	1.36	0.78	1.09	1.08	0.17	2.52	0	Up
13244	ENSG00000197256	KANK2	KN motif and ankyrin repeat domains 2	181.78	152.72	159.57	164.69	8.77	43.2	38.77	14.02	32	9.08	2.51	0	Up
11562	ENSG00000177570	SAMD12	sterile alpha motif domain containing 12	25.22	24.59	14.14	21.32	3.59	3.47	3.78	2.89	3.38	0.26	2.51	0	Up
13912	ENSG00000211455	STK38L	serine/threonine kinase 38 like	163.74	142.27	77.95	127.99	25.77	19.15	19.33	25.48	21.32	2.08	2.51	0	Up
14378	ENSG00000233327	USP32P2	ubiquitin specific peptidase 32 pseudogene 2	1.42	1.82	2.16	1.8	0.21	0.6	0.45	0.09	0.38	0.15	2.51	0.02	Up
9431	ENSG00000164109	MAD2L1	mitotic arrest deficient 2 like 1	36.06	37.38	35.3	36.25	0.61	5.72	7.97	5.58	6.42	0.77	2.51	0	Up
13121	ENSG00000196628	TCF4	transcription factor 4	94.64	133.17	88.01	105.27	14.08	16.49	17	21.49	18.33	1.59	2.51	0	Up
9265	ENSG00000163545	NUAK2	NUAK family kinase 2	29.15	29.58	24.15	27.62	1.74	3.21	5.24	6.34	4.93	0.92	2.5	0	Up
2834	ENSG00000106013	ANKRD7	ankyrin repeat domain 7	1.34	1.55	2.85	1.91	0.47	0.52	1.25	0.03	0.6	0.35	2.5	0.09	No difference
14592	ENSG00000243566	UPK3B	uroplakin 3B	1.24	2.54	5.76	3.18	1.35	0.43	0.83	0.37	0.54	0.14	2.5	0.02	Up
7854	ENSG00000149948	HMGA2	high mobility group AT-hook 2	58.11	42.53	69.44	56.69	7.8	7.71	10.88	11.59	10.06	1.19	2.5	0	Up
13352	ENSG00000197852	INKA2	inka box actin regulator 2	60.4	57.71	37.41	51.84	7.26	5.33	19.67	6.22	10.4	4.64	2.5	0	Up
3219	ENSG00000109738	GLRB	glycine receptor beta	38.41	33.93	58.48	43.61	7.55	7.25	8.37	7.62	7.75	0.33	2.49	0	Up
344	ENSG00000019549	SNAI2	snail family transcriptional repressor 2	37.44	33.85	64.25	45.18	9.59	9.21	9.53	5.73	8.16	1.22	2.49	0	Up
13545	ENSG00000198756	COLGALT2	collagen beta(1-O)galactosyltransferase 2	14.5	17.39	14.72	15.54	0.93	3.43	1.96	3.03	2.81	0.44	2.49	0	Up
461	ENSG00000035499	DEPDC1B	DEP domain containing 1B	6.15	5.27	7.77	6.4	0.73	0.61	3.22	0.74	1.52	0.85	2.49	0.01	Up
34	ENSG00000003249	DBNDD1	dysbindin domain containing 1	11.32	9.47	13.11	11.3	1.05	1.16	2.65	2.69	2.17	0.5	2.49	0	Up
14030	ENSG00000213949	ITGA1	integrin subunit alpha 1	300.7	261.9	300.12	287.57	12.84	60.05	56.36	39.48	51.96	6.33	2.49	0	Up
4023	ENSG00000116774	OLFML3	olfactomedin like 3	11.48	11.43	3.02	8.64	2.81	0.96	2.07	0.66	1.23	0.43	2.49	0.03	Up
6505	ENSG00000138376	BARD1	BRCA1 associated RING domain 1	21.37	20.57	16.73	19.56	1.43	4.29	2.63	3.36	3.43	0.48	2.49	0	Up
12232	ENSG00000183671	CMKLR2	chemerin chemokine-like receptor 2	37.23	33.03	116.06	62.11	27	16.24	9.91	6.06	10.74	2.97	2.48	0.01	Up
3034	ENSG00000107957	SH3PXD2A	SH3 and PX domains 2A	247.78	238.29	131.88	205.98	37.15	34.76	36.93	34.4	35.36	0.79	2.48	0	Up
8984	ENSG00000162062	TEDC2	tubulin epsilon and delta complex 2	9.53	10.62	6.22	8.79	1.33	1.11	2.17	1.22	1.5	0.34	2.48	0	Up
691	ENSG00000058085	LAMC2	laminin subunit gamma 2	13.56	12.23	8.22	11.34	1.6	0.97	4.87	1.33	2.39	1.25	2.47	0.01	Up
6502	ENSG00000138356	AOX1	aldehyde oxidase 1	96.44	99.45	67.18	87.69	10.29	12.98	29.97	9.17	17.38	6.39	2.47	0	Up
3275	ENSG00000110237	ARHGEF17	Rho guanine nucleotide exchange factor 17	265.13	286.34	154.93	235.47	40.73	38.07	50.34	35.41	41.27	4.6	2.47	0	Up
4603	ENSG00000122870	BICC1	BicC family RNA binding protein 1	135.59	135.27	139.95	136.94	1.51	19.85	21.85	34.89	25.53	4.71	2.47	0	Up
4747	ENSG00000124243	BCAS4	breast carcinoma amplified sequence 4	12.46	12.25	19.24	14.65	2.3	2.08	3.56	2.69	2.78	0.43	2.47	0	Up
10007	ENSG00000167034	NKX3-1	NK3 homeobox 1	21.32	24.03	27.57	24.31	1.81	5.58	3.47	4.62	4.55	0.61	2.47	0	Up
9474	ENSG00000164251	F2RL1	F2R like trypsin receptor 1	67.26	65.66	106.04	79.65	13.2	11.94	14.64	16.54	14.37	1.33	2.47	0	Up
1221	ENSG00000077063	CTTNBP2	cortactin binding protein 2	1.61	4.03	2.3	2.65	0.72	1.73	0.02	1.14	0.96	0.5	2.46	0.14	No difference
7325	ENSG00000144681	STAC	SH3 and cysteine rich domain	22.48	18.97	47	29.48	8.82	4.88	6.9	4.41	5.4	0.76	2.46	0	Up
11736	ENSG00000179104	TMTC2	transmembrane O-mannosyltransferase targeting cadherins 2	6.07	9.07	6.37	7.17	0.95	1.13	0.91	1.93	1.32	0.31	2.46	0	Up
9420	ENSG00000164086	DUSP7	dual specificity phosphatase 7	86.4	84.03	47.5	72.64	12.59	11.14	14.24	12.15	12.51	0.91	2.46	0	Up
6993	ENSG00000142207	URB1	URB1 ribosome biogenesis homolog	431.46	428.29	121.69	327.14	102.73	60.42	51.14	43.09	51.55	5.01	2.46	0	Up
4464	ENSG00000121101	TEX14	testis expressed 14, intercellular bridge forming factor	0.86	0.63	1.81	1.1	0.36	0.12	0.34	0.13	0.2	0.07	2.45	0.02	Up
4618	ENSG00000123080	CDKN2C	cyclin dependent kinase inhibitor 2C	46.18	45.91	44.82	45.64	0.42	6.1	8.89	10.65	8.55	1.32	2.45	0	Up
1018	ENSG00000070882	OSBPL3	oxysterol binding protein like 3	94.28	90.48	58.5	81.09	11.35	12.29	16.39	14.49	14.39	1.19	2.45	0	Up
7819	ENSG00000149571	KIRREL3	kirre like nephrin family adhesion molecule 3	18.35	23.78	5.44	15.86	5.44	4.2	1.56	1.34	2.36	0.92	2.45	0.04	Up
6635	ENSG00000139263	LRIG3	leucine rich repeats and immunoglobulin like domains 3	25.48	25.12	14.75	21.79	3.52	3.2	2.32	6.49	4	1.27	2.45	0	Up
14670	ENSG00000248672	LY75-CD302	LY75-CD302 readthrough	5.74	1.5	7.96	5.07	1.9	1.24	1.02	0.38	0.88	0.26	2.45	0.04	Up
3159	ENSG00000109062	SLC9A3R1	SLC9A3 regulator 1	357.44	357.88	424.25	379.85	22.2	77.23	62.01	70.17	69.81	4.4	2.45	0	Up
14802	ENSG00000255073	ZFP91-CNTF	ZFP91-CNTF readthrough (NMD candidate)	9.82	0.94	0	3.59	3.13	0	0.84	0	0.28	0.28	2.44	0.46	No difference
15026	ENSG00000266302		NA	4.15	2.87	1.14	2.72	0.87	0.25	0.59	0.36	0.4	0.1	2.44	0.02	Up
9118	ENSG00000162849	KIF26B	kinesin family member 26B	3.71	1.32	0.79	1.94	0.9	0.9	0	0.88	0.59	0.3	2.44	0.19	No difference
6213	ENSG00000136546	SCN7A	sodium voltage-gated channel alpha subunit 7	1.68	2.04	2.2	1.98	0.15	0.69	0.28	0.22	0.4	0.15	2.44	0.01	Up
4255	ENSG00000119333	DYNC2I2	dynein 2 intermediate chain 2	67.07	63.25	74.12	68.15	3.18	11.65	17.32	9.72	12.89	2.28	2.44	0	Up
13431	ENSG00000198208	RPS6KL1	ribosomal protein S6 kinase like 1	5.12	6.81	10.76	7.56	1.67	1.14	2.3	1.08	1.51	0.4	2.44	0.01	Up
13635	ENSG00000198947	DMD	dystrophin	137.06	136.79	114.65	129.5	7.43	27.07	20.94	23.66	23.89	1.77	2.44	0	Up
15014	ENSG00000265690		NA	6.62	8.99	5.22	6.94	1.1	1.05	1	1.63	1.22	0.2	2.43	0	Up
6424	ENSG00000137834	SMAD6	SMAD family member 6	48.93	43.62	12.78	35.11	11.27	4.05	7.28	3.96	5.1	1.09	2.43	0.02	Up
2095	ENSG00000100739	BDKRB1	bradykinin receptor B1	10.65	12.26	2.93	8.61	2.88	0.94	1.1	1.41	1.15	0.14	2.43	0.03	Up
4522	ENSG00000121957	GPSM2	G protein signaling modulator 2	17.67	20.56	39.05	25.76	6.7	5.05	3.92	5.85	4.94	0.56	2.43	0	Up
15350	ENSG00000284906		NA	14.98	7.83	19.67	14.16	3.45	2.21	2.83	2.75	2.59	0.19	2.43	0	Up
10106	ENSG00000167588	GPD1	glycerol-3-phosphate dehydrogenase 1	1.71	1.21	1.5	1.47	0.15	0.13	0.36	0.34	0.28	0.07	2.43	0.01	Up
1302	ENSG00000079337	RAPGEF3	Rap guanine nucleotide exchange factor 3	19.17	19.67	9.43	16.09	3.33	2.02	3.93	2.16	2.7	0.62	2.42	0.01	Up
2139	ENSG00000101003	GINS1	GINS complex subunit 1	18.13	17.05	14.38	16.52	1.12	2.91	3.78	2.36	3.02	0.41	2.42	0	Up
14055	ENSG00000214189	ZNF788P	zinc finger family member 788, pseudogene	0.4	1.55	0.87	0.94	0.33	0	0.33	0.51	0.28	0.15	2.42	0.13	No difference
9569	ENSG00000164761	TNFRSF11B	TNF receptor superfamily member 11b	50.97	64.11	37.81	50.96	7.59	6.95	17.62	6.07	10.22	3.71	2.42	0	Up
6332	ENSG00000137266	SLC22A23	solute carrier family 22 member 23	140.39	128.38	48.76	105.84	28.75	15.46	13.7	25.16	18.11	3.56	2.42	0	Up
10694	ENSG00000171004	HS6ST2	heparan sulfate 6-O-sulfotransferase 2	9.9	10.07	5.7	8.56	1.43	1.27	1.47	1.56	1.43	0.09	2.42	0	Up
6799	ENSG00000140525	FANCI	FA complementation group I	59.89	45.86	48.25	51.34	4.33	10.42	10.63	7.51	9.52	1.01	2.42	0	Up
11854	ENSG00000180347	ITPRID1	ITPR interacting domain containing 1	0.67	0.82	0.79	0.76	0.05	0.05	0.21	0.17	0.14	0.05	2.42	0.02	Up
9033	ENSG00000162437	RAVER2	ribonucleoprotein, PTB binding 2	32.2	36.88	63.33	44.14	9.69	7.42	7.62	10.01	8.35	0.83	2.42	0	Up
7031	ENSG00000142627	EPHA2	EPH receptor A2	249.95	224.86	101.73	192.18	45.8	33.74	25.76	42.52	34.01	4.84	2.41	0	Up
13748	ENSG00000204442	NALF1	NALCN channel auxiliary factor 1	4.99	5.83	4.15	4.99	0.48	0.99	1.66	0.41	1.02	0.36	2.41	0.01	Up
3669	ENSG00000113739	STC2	stanniocalcin 2	382.75	390.98	327.18	366.97	20.04	88.6	84.04	43.59	72.08	14.3	2.41	0	Up
14129	ENSG00000215784	FAM72D	family with sequence similarity 72 member D	3	3.81	5.43	4.08	0.71	0.96	0.68	0.71	0.78	0.09	2.41	0	Up
5022	ENSG00000126822	PLEKHG3	pleckstrin homology and RhoGEF domain containing G3	52.97	51.31	50.71	51.66	0.67	9.6	7.7	12.47	9.92	1.38	2.41	0	Up
1097	ENSG00000073464	CLCN4	chloride voltage-gated channel 4	59.45	66.31	35.08	53.61	9.48	9.25	9.49	9.71	9.49	0.13	2.4	0	Up
10844	ENSG00000171914	TLN2	talin 2	75.72	92.14	62.41	76.76	8.6	21.17	12.12	11.28	14.86	3.16	2.4	0	Up
4133	ENSG00000117632	STMN1	stathmin 1	88.44	89.09	297.95	158.49	69.73	15.55	45.44	23.65	28.21	8.93	2.4	0.01	Up
1044	ENSG00000071967	CYBRD1	cytochrome b reductase 1	169.74	172.56	262.6	201.63	30.49	17.76	100.18	29.67	49.2	25.72	2.4	0.01	Up
12879	ENSG00000188610	FAM72B	family with sequence similarity 72 member B	2.39	3.25	6.4	4.01	1.22	0.89	0.88	0.54	0.77	0.12	2.39	0.01	Up
15408	ENSG00000286231		NA	1.18	1.02	1.02	1.08	0.05	0.6	0.02	0.37	0.33	0.17	2.39	0.09	No difference
6651	ENSG00000139354	GAS2L3	growth arrest specific 2 like 3	25.28	28.75	14.96	23	4.14	2.57	4.82	5	4.13	0.78	2.39	0	Up
12608	ENSG00000186281	GPAT2	glycerol-3-phosphate acyltransferase 2, mitochondrial	4.13	5.25	2.26	3.88	0.87	0.49	0.77	0.69	0.65	0.08	2.39	0.01	Up
8921	ENSG00000161249	DMKN	dermokine	19.76	19.61	18.74	19.37	0.32	3.94	3.05	4.12	3.71	0.33	2.38	0	Up
10133	ENSG00000167693	NXN	nucleoredoxin	79.02	70.86	38.64	62.84	12.33	10.71	23.77	5.3	13.26	5.48	2.38	0.01	Up
341	ENSG00000019144	PHLDB1	pleckstrin homology like domain family B member 1	326.47	308.93	193	276.13	41.87	48.7	72.65	38.41	53.25	10.14	2.38	0	Up
14336	ENSG00000230863		NA	1.75	2	1.21	1.65	0.23	0.15	0.48	0.3	0.31	0.1	2.38	0.01	Up
3849	ENSG00000115423	DNAH6	dynein axonemal heavy chain 6	2.21	2.46	3.52	2.73	0.4	0.46	0.45	0.69	0.53	0.08	2.38	0.01	Up
5865	ENSG00000134369	NAV1	neuron navigator 1	235.69	289.7	169.89	231.76	34.64	62.87	36.95	35.63	45.15	8.87	2.37	0	Up
12524	ENSG00000185710	SMG1P4	SMG1 pseudogene 4	2.43	5.95	3.57	3.98	1.04	0.96	0.12	2.89	1.32	0.82	2.37	0.08	No difference
9688	ENSG00000165434	PGM2L1	phosphoglucomutase 2 like 1	26.67	41.22	18.35	28.74	6.68	3.52	5.1	7.06	5.22	1.02	2.37	0	Up
10411	ENSG00000169213	RAB3B	RAB3B, member RAS oncogene family	54.35	57.4	63.09	58.28	2.56	11.22	11.45	11.36	11.34	0.07	2.37	0	Up
13730	ENSG00000204334	ERICH2	glutamate rich 2	0.62	0.63	12.93	4.73	4.1	0.56	0.73	0.18	0.49	0.16	2.36	0.19	No difference
14220	ENSG00000224881		NA	3.74	4.72	5.89	4.78	0.62	0.88	0.7	1.36	0.98	0.2	2.36	0	Up
4612	ENSG00000122966	CIT	citron rho-interacting serine/threonine kinase	24.2	27.29	30.32	27.27	1.76	4.2	5.4	6.98	5.53	0.81	2.35	0	Up
486	ENSG00000038295	TLL1	tolloid like 1	12.86	5.86	1.04	6.58	3.43	0.95	0.47	0.6	0.67	0.14	2.35	0.11	No difference
170	ENSG00000007968	E2F2	E2F transcription factor 2	4.84	5.13	1.87	3.95	1.04	0.51	0.47	1.01	0.66	0.17	2.35	0.02	Up
6482	ENSG00000138162	TACC2	transforming acidic coiled-coil containing protein 2	12.27	12.52	31.37	18.72	6.32	5.04	4.31	2.35	3.9	0.8	2.35	0.01	Up
5391	ENSG00000130702	LAMA5	laminin subunit alpha 5	475.61	477.01	238.38	397	79.31	55.36	116.04	64.03	78.48	18.95	2.34	0	Up
8444	ENSG00000156510	HKDC1	hexokinase domain containing 1	55.02	53.18	52	53.4	0.88	12.71	6.83	13.43	10.99	2.09	2.34	0	Up
5648	ENSG00000132613	MTSS2	MTSS I-BAR domain containing 2	104.5	122.77	123.8	117.02	6.27	29.48	22.37	18.67	23.51	3.17	2.34	0	Up
3970	ENSG00000116299	ELAPOR1	endosome-lysosome associated apoptosis and autophagy regulator 1	8.27	10.61	11.07	9.99	0.87	3.03	1.18	2.25	2.15	0.54	2.34	0	Up
4744	ENSG00000124225	PMEPA1	prostate transmembrane protein, androgen induced 1	61.67	63.18	47.92	57.59	4.85	14.12	10.8	9.13	11.35	1.47	2.34	0	Up
3804	ENSG00000115194	SLC30A3	solute carrier family 30 member 3	2.33	3.46	1.04	2.28	0.7	0.23	0.47	0.41	0.37	0.07	2.33	0.03	Up
12269	ENSG00000183853	KIRREL1	kirre like nephrin family adhesion molecule 1	201.45	195.74	149.92	182.37	16.31	39.48	34.17	34.02	35.89	1.8	2.33	0	Up
5805	ENSG00000134013	LOXL2	lysyl oxidase like 2	1166.64	1184.21	584.45	978.43	197.06	121.44	352.25	150.27	207.99	72.61	2.33	0	Up
15119	ENSG00000270757	HSPE1-MOB4	HSPE1-MOB4 readthrough	0.77	2.32	3.75	2.28	0.86	1.84	1.23	0.01	1.03	0.54	2.32	0.22	No difference
5128	ENSG00000128165	ADM2	adrenomedullin 2	5.92	8.95	48.79	21.22	13.81	1.32	3.48	9.47	4.76	2.44	2.32	0.1	No difference
5917	ENSG00000134780	DAGLA	diacylglycerol lipase alpha	53.75	51.37	27.48	44.2	8.39	8.35	9.24	6.77	8.12	0.72	2.32	0	Up
5356	ENSG00000130413	STK33	serine/threonine kinase 33	24.11	17.25	29.25	23.53	3.48	5.29	4.66	4.26	4.74	0.3	2.32	0	Up
15420	ENSG00000288031		NA	2.95	3.39	2.29	2.88	0.32	1.1	0.34	0.41	0.62	0.24	2.32	0.01	Up
11032	ENSG00000173166	RAPH1	Ras association (RalGDS/AF-6) and pleckstrin homology domains 1	158.22	185.61	109.51	151.11	22.25	33.66	22.98	32.87	29.84	3.43	2.32	0	Up
5333	ENSG00000130283	GDF1	growth differentiation factor 1	0.78	0.84	0.57	0.73	0.08	0.04	0.21	0.21	0.15	0.06	2.32	0.03	Up
13971	ENSG00000213347	MXD3	MAX dimerization protein 3	16.99	20.13	30.32	22.48	4.02	3.17	4.59	6.88	4.88	1.08	2.32	0	Up
10458	ENSG00000169504	CLIC4	chloride intracellular channel 4	1162.36	1160.38	1017.57	1113.44	47.94	213.33	240.37	216.43	223.38	8.54	2.32	0	Up
7381	ENSG00000145246	ATP10D	ATPase phospholipid transporting 10D (putative)	206.73	209.55	177.06	197.78	10.39	49.52	37.39	33.33	40.08	4.86	2.32	0	Up
8420	ENSG00000156298	TSPAN7	tetraspanin 7	29.28	27.13	15.93	24.11	4.14	3.91	5.35	3.95	4.4	0.47	2.32	0	Up
4409	ENSG00000120675	DNAJC15	DnaJ heat shock protein family (Hsp40) member C15	9.62	21.14	102.99	44.58	29.39	5.68	9.94	5.78	7.13	1.4	2.32	0.08	No difference
5164	ENSG00000128567	PODXL	podocalyxin like	103.87	81.79	134.99	106.89	15.43	23.93	19.77	20.05	21.25	1.34	2.31	0	Up
8723	ENSG00000159363	ATP13A2	ATPase cation transporting 13A2	195.71	186.65	232.29	204.89	13.95	40.84	43.27	39.41	41.17	1.13	2.31	0	Up
4517	ENSG00000121900	TMEM54	transmembrane protein 54	26.95	24.99	23.49	25.14	1	4.3	5.51	5.2	5	0.36	2.31	0	Up
15069	ENSG00000268043	NBPF12	NBPF member 12	9.97	14.06	7.2	10.41	1.99	4.16	0.91	1.85	2.3	0.97	2.31	0.01	Up
12342	ENSG00000184451	CCR10	C-C motif chemokine receptor 10	1.37	1.65	2.3	1.77	0.28	0.25	1.22	0.12	0.53	0.35	2.31	0.05	Up
9971	ENSG00000166851	PLK1	polo like kinase 1	19.39	19.51	47.04	28.65	9.2	4.09	11.44	4.07	6.53	2.45	2.3	0.01	Up
9247	ENSG00000163507	CIP2A	cellular inhibitor of PP2A	15.04	19.88	25.92	20.28	3.15	3.57	5.2	4.07	4.28	0.48	2.3	0	Up
2197	ENSG00000101311	FERMT1	FERM domain containing kindlin 1	12.18	14.39	12.36	12.98	0.71	5.47	2.16	1.49	3.04	1.23	2.3	0.01	Up
11255	ENSG00000174871	CNIH2	cornichon family AMPA receptor auxiliary protein 2	2.82	1.96	2.65	2.47	0.26	0.22	0.56	0.91	0.56	0.2	2.3	0.02	Up
746	ENSG00000062370	ZNF112	zinc finger protein 112	11.82	9.64	33.36	18.28	7.57	3	5.43	2.9	3.78	0.83	2.3	0.02	Up
2186	ENSG00000101255	TRIB3	tribbles pseudokinase 3	38.76	58.57	404.13	167.16	118.63	11.23	17.65	46.26	25.05	10.77	2.3	0.08	No difference
1226	ENSG00000077152	UBE2T	ubiquitin conjugating enzyme E2 T	13.96	11.61	19.86	15.14	2.46	2.93	4.05	2.6	3.2	0.44	2.3	0	Up
6052	ENSG00000135622	SEMA4F	ssemaphorin 4F	53.52	36.91	42.33	44.25	4.89	9.66	9.85	7.08	8.86	0.89	2.3	0	Up
13879	ENSG00000205856	C22orf42	chromosome 22 open reading frame 42	0.71	0.77	1.35	0.95	0.2	0.26	0.13	0.18	0.19	0.04	2.28	0.02	Up
6423	ENSG00000137831	UACA	uveal autoantigen with coiled-coil domains and ankyrin repeats	113.23	114.11	125.61	117.65	3.99	23.98	25.18	23.44	24.2	0.51	2.28	0	Up
14556	ENSG00000242338	BMS1P4	BMS1 pseudogene 4	1.15	1.24	0.76	1.05	0.15	0.52	0.1	0.12	0.25	0.14	2.28	0.04	Up
9904	ENSG00000166483	WEE1	WEE1 G2 checkpoint kinase	46.23	37.17	71.33	51.58	10.22	7.84	13.78	10.71	10.78	1.71	2.27	0	Up
9113	ENSG00000162814	SPATA17	spermatogenesis associated 17	8.38	4.3	11.06	7.91	1.97	0.94	0.97	4.47	2.13	1.17	2.27	0.03	Up
3010	ENSG00000107796	ACTA2	actin alpha 2, smooth muscle	209.17	206.9	26.07	147.38	60.66	15.08	36.28	15.93	22.43	6.93	2.27	0.07	No difference
5177	ENSG00000128607	KLHDC10	kelch domain containing 10	163.41	160.15	134.97	152.85	8.99	37.14	26.33	32.34	31.94	3.13	2.26	0	Up
426	ENSG00000029993	HMGB3	high mobility group box 3	28.52	25.26	95.45	49.74	22.87	7.38	13.86	7.74	9.66	2.1	2.26	0.02	Up
11311	ENSG00000175294	CATSPER1	cation channel sperm associated 1	7.5	7.15	4.01	6.22	1.11	0.75	1.56	1.28	1.2	0.24	2.26	0.01	Up
6103	ENSG00000135919	SERPINE2	serpin family E member 2	335.75	354.57	1662.01	784.11	438.98	86.38	125.53	162.56	124.82	22	2.26	0.02	Up
11553	ENSG00000177469	CAVIN1	caveolae associated protein 1	954.74	930.59	554.2	813.18	129.68	159.42	186.59	150.36	165.46	10.89	2.26	0	Up
3870	ENSG00000115556	PLCD4	phospholipase C delta 4	3.68	4.53	2.59	3.6	0.56	1.22	0.23	1.11	0.85	0.31	2.26	0.03	Up
6407	ENSG00000137801	THBS1	thrombospondin 1	3973.05	3621.79	5215.31	4270.05	483.38	1017.64	557.86	1203.49	926.33	191.89	2.26	0	Up
1990	ENSG00000100311	PDGFB	platelet derived growth factor subunit B	12.62	7.87	21.31	13.93	3.93	3.16	4.74	1.61	3.17	0.91	2.26	0.01	Up
6487	ENSG00000138182	KIF20B	kinesin family member 20B	32.64	25.71	39.05	32.47	3.85	6.69	6.25	7.63	6.86	0.41	2.25	0	Up
2446	ENSG00000103260	METRN	meteorin, glial cell differentiation regulator	40.52	37.52	8.84	28.96	10.1	7.27	3.75	2.76	4.59	1.37	2.25	0.05	Up
12461	ENSG00000185305	ARL15	ADP ribosylation factor like GTPase 15	40.82	47.91	90.21	59.65	15.42	9.28	16.37	12.02	12.56	2.06	2.25	0	Up
8675	ENSG00000158887	MPZ	myelin protein zero	4.51	4.16	12.8	7.16	2.82	0.69	1.72	2.63	1.68	0.56	2.25	0.03	Up
15536	ENSG00000290733		NA	0.64	0.59	0.58	0.6	0.02	0.17	0.15	0.05	0.12	0.04	2.25	0.03	Up
3132	ENSG00000108813	DLX4	distal-less homeobox 4	1.22	0.83	0.62	0.89	0.17	0.13	0.18	0.17	0.16	0.02	2.25	0.02	Up
11484	ENSG00000176890	TYMS	thymidylate synthetase	57.24	57.86	61.16	58.75	1.22	10.54	17.93	9.98	12.82	2.56	2.25	0	Up
2445	ENSG00000103257	SLC7A5	solute carrier family 7 member 5	564.54	541.78	464.72	523.68	30.2	122.61	55.84	194.73	124.39	40.11	2.25	0	Up
7960	ENSG00000151458	ANKRD50	ankyrin repeat domain containing 50	75.22	74.6	71.98	73.93	0.99	19.99	14.88	12.64	15.84	2.17	2.25	0	Up
4736	ENSG00000124208	PEDS1-UBE2V1	PEDS1-UBE2V1 readthrough	11.86	16.1	2.16	10.04	4.13	10.49	7.54	0	6.01	3.12	2.24	0.4	No difference
2857	ENSG00000106211	HSPB1	heat shock protein family B (small) member 1	630.8	638.71	743.99	671.17	36.48	129.51	180.55	120.51	143.52	18.69	2.24	0	Up
3209	ENSG00000109654	TRIM2	tripartite motif containing 2	126.38	129.21	158.63	138.07	10.31	35.21	37.96	18.39	30.52	6.12	2.24	0	Up
8989	ENSG00000162073	PAQR4	progestin and adipoQ receptor family member 4	25.86	36.3	19.85	27.34	4.8	3.86	9.01	4.48	5.78	1.62	2.24	0	Up
9180	ENSG00000163145	C1QTNF7	C1q and TNF related 7	2.19	5.45	2.37	3.34	1.06	0.19	1.47	0.83	0.83	0.37	2.23	0.05	Up
603	ENSG00000050628	PTGER3	prostaglandin E receptor 3	13.33	11.17	4.18	9.56	2.76	2.03	1.14	1.67	1.62	0.26	2.23	0.02	Up
10658	ENSG00000170779	CDCA4	cell division cycle associated 4	44.88	40.24	28.11	37.74	5	6.36	10.06	6.79	7.74	1.17	2.23	0	Up
2408	ENSG00000103044	HAS3	hyaluronan synthase 3	4.4	6.76	2.15	4.43	1.33	0.47	2.64	0.35	1.15	0.74	2.23	0.06	No difference
8128	ENSG00000153044	CENPH	centromere protein H	8.15	8.31	26.02	14.16	5.93	2.64	3.99	2.49	3.04	0.48	2.22	0.02	Up
6551	ENSG00000138650	PCDH10	protocadherin 10	35.36	32.55	5.86	24.59	9.4	5.71	2.3	2.63	3.55	1.09	2.22	0.08	No difference
11414	ENSG00000176165	FOXG1	forkhead box G1	1	2	0.05	1.02	0.56	0.05	0	0.51	0.19	0.16	2.22	0.31	No difference
2368	ENSG00000102854	MSLN	mesothelin	4.35	3.74	1.35	3.15	0.92	0.27	0.61	0.87	0.58	0.17	2.21	0.04	Up
7527	ENSG00000146592	CREB5	cAMP responsive element binding protein 5	65.64	49.94	50.98	55.52	5.07	7.98	9.76	20.94	12.9	4.06	2.21	0	Up
15484	ENSG00000290453		NA	9.29	8.75	5.07	7.7	1.33	1.32	2.29	1.07	1.56	0.37	2.21	0.01	Up
13700	ENSG00000204174	NPY4R	neuropeptide Y receptor Y4	3.06	1.64	2.17	2.29	0.41	0.42	0.32	0.71	0.48	0.12	2.21	0.01	Up
4592	ENSG00000122707	RECK	reversion inducing cysteine rich protein with kazal motifs	120.36	124.22	59.86	101.48	20.84	18.44	22.18	21.02	20.55	1.1	2.21	0	Up
8220	ENSG00000154102	C16orf74	chromosome 16 open reading frame 74	1.53	2.58	2.32	2.14	0.31	0.27	0.6	0.56	0.48	0.1	2.21	0.01	Up
10385	ENSG00000169083	AR	androgen receptor	44.08	48.87	59.32	50.76	4.5	8.53	14.23	11.13	11.3	1.65	2.21	0	Up
7979	ENSG00000151612	ZNF827	zinc finger protein 827	61.66	69.27	62.46	64.46	2.42	16.02	12.6	13.54	14.05	1.02	2.2	0	Up
14210	ENSG00000224287	MSL3P1	MSL complex subunit 3 pseudogene 1	5.93	5.7	15.76	9.13	3.31	2.38	1.57	2.07	2.01	0.24	2.2	0.01	Up
8133	ENSG00000153071	DAB2	DAB adaptor protein 2	291.94	335.03	287.41	304.79	15.17	44.47	94.25	68.94	69.22	14.37	2.2	0	Up
7411	ENSG00000145536	ADAMTS16	ADAM metallopeptidase with thrombospondin type 1 motif 16	8.99	8.08	1.96	6.34	2.21	0.97	1.02	0.86	0.95	0.05	2.2	0.05	Up
1594	ENSG00000088836	SLC4A11	solute carrier family 4 member 11	4.34	4.75	8.46	5.85	1.31	2.08	1.13	0.92	1.38	0.36	2.2	0.01	Up
2792	ENSG00000105810	CDK6	cyclin dependent kinase 6	145.45	142.09	136.06	141.2	2.75	40.27	25.87	27.89	31.34	4.5	2.2	0	Up
7888	ENSG00000150667	FSIP1	fibrous sheath interacting protein 1	5.31	0.64	1.47	2.47	1.44	0.43	0.12	0.75	0.43	0.18	2.2	0.1	No difference
3321	ENSG00000110811	P3H3	prolyl 3-hydroxylase 3	30.79	29.9	32.23	30.97	0.68	3.6	15.73	5.37	8.23	3.78	2.2	0.01	Up
6056	ENSG00000135636	DYSF	dysferlin	232.5	223.39	276.69	244.19	16.46	48.54	55.91	55.27	53.24	2.36	2.2	0	Up
15438	ENSG00000288683		NA	4.88	2.45	0.67	2.66	1.22	1.74	1.23	0	0.99	0.52	2.19	0.29	No difference
15586	ENSG00000290879		NA	1.97	2.71	1.85	2.18	0.27	0.91	0.42	0.23	0.52	0.2	2.19	0.02	Up
3627	ENSG00000113368	LMNB1	lamin B1	63.45	68.05	68.42	66.64	1.6	9.45	12.65	26.19	16.1	5.13	2.19	0	Up
11385	ENSG00000175920	DOK7	docking protein 7	4.65	7.57	2.14	4.79	1.57	0.34	2.49	0.64	1.15	0.67	2.19	0.06	No difference
14543	ENSG00000241935	HOGA1	4-hydroxy-2-oxoglutarate aldolase 1	1.35	5.67	2.64	3.22	1.28	0.35	1.3	0.46	0.71	0.3	2.19	0.04	Up
6439	ENSG00000137941	TTLL7	tubulin tyrosine ligase like 7	21.16	24.39	30.73	25.43	2.81	7.06	7.34	3.56	5.99	1.22	2.19	0	Up
12141	ENSG00000183010	PYCR1	pyrroline-5-carboxylate reductase 1	162.72	135.63	168.73	155.69	10.18	31.17	27.19	47.05	35.14	6.07	2.18	0	Up
11938	ENSG00000181104	F2R	coagulation factor II thrombin receptor	262.12	263.46	254.28	259.95	2.86	51.42	94.8	38.35	61.52	17.06	2.18	0	Up
9096	ENSG00000162733	DDR2	discoidin domain receptor tyrosine kinase 2	365.67	382.18	497.5	415.12	41.46	106.91	84.31	82.53	91.25	7.85	2.18	0	Up
11856	ENSG00000180354	MTURN	maturin, neural progenitor differentiation regulator homolog	36.66	33.79	40.59	37.01	1.97	9.34	8.07	7.3	8.24	0.59	2.18	0	Up
10339	ENSG00000168811	IL12A	interleukin 12A	2	1.77	3.96	2.57	0.69	0.43	0.41	0.96	0.6	0.18	2.18	0.02	Up
8712	ENSG00000159259	CHAF1B	chromatin assembly factor 1 subunit B	19.68	19.49	15.31	18.16	1.43	3.33	4.65	3.7	3.89	0.39	2.17	0	Up
11626	ENSG00000178078	STAP2	signal transducing adaptor family member 2	16.63	19.53	17.98	18.04	0.84	4.37	4.51	3.24	4.04	0.4	2.17	0	Up
33	ENSG00000003147	ICA1	islet cell autoantigen 1	10.44	9.45	27.67	15.85	5.92	3.2	3.2	4.23	3.54	0.34	2.17	0.01	Up
6349	ENSG00000137404	NRM	nurim	9.02	10.3	17.83	12.38	2.75	4.71	4.92	0.96	3.53	1.29	2.17	0.03	Up
8122	ENSG00000152977	ZIC1	Zic family member 1	0.35	1.73	1.86	1.31	0.48	0	0.55	1.36	0.64	0.4	2.17	0.25	No difference
5252	ENSG00000129353	SLC44A2	solute carrier family 44 member 2	234.51	206.47	252.33	231.11	13.35	37.72	57.45	62.3	52.49	7.52	2.17	0	Up
13300	ENSG00000197576	HOXA4	homeobox A4	1.66	3.9	3.69	3.09	0.71	0.52	1.45	0.38	0.78	0.33	2.17	0.03	Up
3348	ENSG00000111077	TNS2	tensin 2	113.05	112.41	110.93	112.13	0.63	31.71	27.87	17.53	25.7	4.23	2.17	0	Up
6419	ENSG00000137821	LRRC49	leucine rich repeat containing 49	7.36	8.72	14.04	10.04	2.04	2.06	3.22	1.82	2.37	0.43	2.17	0	Up
12806	ENSG00000187987	ZSCAN23	zinc finger and SCAN domain containing 23	3.96	3.5	1.85	3.1	0.64	0.55	0.63	0.62	0.6	0.03	2.17	0.01	Up
7829	ENSG00000149633	KIAA1755	KIAA1755	2.76	0.72	0.78	1.42	0.67	0.31	0.11	0.32	0.25	0.07	2.16	0.05	No difference
12348	ENSG00000184500	PROS1	protein S	213.43	203.66	187.61	201.56	7.53	32.43	64.69	42.96	46.69	9.5	2.16	0	Up
5155	ENSG00000128487	SPECC1	sperm antigen with calponin homology and coiled-coil domains 1	89.53	94.3	137.76	107.19	15.35	25.27	29.05	18.07	24.13	3.22	2.16	0	Up
7675	ENSG00000148204	CRB2	crumbs cell polarity complex component 2	1.01	1.13	0.9	1.01	0.07	0.06	0.24	0.53	0.28	0.14	2.16	0.05	Up
12940	ENSG00000188993	LRRC66	leucine rich repeat containing 66	0.38	0.63	2.28	1.1	0.6	0.2	0.58	0.05	0.28	0.16	2.16	0.11	No difference
7380	ENSG00000145244	CORIN	corin, serine peptidase	8.32	2.03	5.67	5.34	1.82	1.04	0.56	1.8	1.13	0.36	2.15	0.04	Up
5538	ENSG00000131773	KHDRBS3	KH RNA binding domain containing, signal transduction associated 3	2.9	5.65	4.09	4.22	0.8	1.1	0.91	0.77	0.92	0.1	2.15	0.01	Up
1178	ENSG00000075702	WDR62	WD repeat domain 62	22.07	21.51	9.4	17.66	4.13	2.41	6.58	2.27	3.75	1.41	2.15	0.02	Up
1514	ENSG00000086696	HSD17B2	hydroxysteroid 17-beta dehydrogenase 2	3.72	14.76	1.68	6.72	4.06	0.75	0.89	1.04	0.89	0.08	2.15	0.09	No difference
1780	ENSG00000094804	CDC6	cell division cycle 6	41.1	34.55	22.52	32.72	5.44	8.48	5.55	6.69	6.91	0.85	2.15	0	Up
10332	ENSG00000168785	TSPAN5	tetraspanin 5	100.44	96.45	100.72	99.2	1.38	21.7	28.39	18.31	22.8	2.96	2.14	0	Up
11615	ENSG00000177990	DPY19L2	dpy-19 like 2	10.52	8.06	10.24	9.61	0.78	2.76	2.94	1.22	2.31	0.55	2.14	0	Up
13023	ENSG00000196196	HRCT1	histidine rich carboxyl terminus 1	2.74	2.81	2.87	2.81	0.04	0.7	0.88	0.39	0.66	0.14	2.14	0.01	Up
2346	ENSG00000102554	KLF5	Kruppel like factor 5	13.16	12.66	25.02	16.95	4.04	3.64	2.85	6.02	4.17	0.95	2.14	0.01	Up
14012	ENSG00000213780	GTF2H4	general transcription factor IIH subunit 4	4.09	5.87	8.35	6.1	1.24	3.81	0.42	1.76	1.99	0.98	2.14	0.05	Up
14151	ENSG00000219481	NBPF1	NBPF member 1	88.62	98.99	96.59	94.73	3.14	26.64	19.57	19.27	21.83	2.41	2.14	0	Up
5270	ENSG00000129521	EGLN3	egl-9 family hypoxia inducible factor 3	7.62	9.41	8.87	8.63	0.53	1.52	4.48	1.09	2.36	1.06	2.13	0.01	Up
420	ENSG00000029153	ARNTL2	aryl hydrocarbon receptor nuclear translocator like 2	75.35	49.38	39.61	54.78	10.66	11.35	9.34	15.06	11.91	1.68	2.13	0	Up
2332	ENSG00000102385	DRP2	dystrophin related protein 2	0.86	1.01	1.23	1.03	0.11	0.1	0.24	0.46	0.26	0.1	2.13	0.03	Up
14446	ENSG00000237172	B3GNT9	UDP-GlcNAc:betaGal beta-1,3-N-acetylglucosaminyltransferase 9	46.03	53.65	61.04	53.57	4.33	9.57	16.24	11.96	12.59	1.95	2.13	0	Up
9053	ENSG00000162552	WNT4	Wnt family member 4	8.2	5.34	3.35	5.63	1.41	1.59	0.74	1.1	1.14	0.24	2.13	0.01	Up
11008	ENSG00000172985	SH3RF3	SH3 domain containing ring finger 3	19.08	14.66	24.77	19.5	2.93	3.38	4.2	6.51	4.7	0.94	2.13	0	Up
4012	ENSG00000116717	GADD45A	growth arrest and DNA damage inducible alpha	167.77	163.92	185.58	172.42	6.67	31.52	37.69	51.83	40.35	6.01	2.13	0	Up
13876	ENSG00000205763	RP9P	RP9 pseudogene	0.96	1	0.76	0.91	0.08	0.62	0.55	0	0.39	0.2	2.13	0.18	No difference
15449	ENSG00000288920	RPSAP58	ribosomal protein SA pseudogene 58	18.1	20.55	18.78	19.14	0.73	4.81	3.56	4.89	4.42	0.43	2.13	0	Up
5726	ENSG00000133119	RFC3	replication factor C subunit 3	26.78	28.48	21.91	25.72	1.97	6.43	5.9	4.92	5.75	0.44	2.12	0	Up
5394	ENSG00000130707	ASS1	argininosuccinate synthase 1	289.88	276.17	220.79	262.28	21.12	57.53	62.34	59.29	59.72	1.41	2.12	0	Up
8024	ENSG00000151967	SCHIP1	schwannomin interacting protein 1	3.42	7.92	11.54	7.62	2.35	0.74	5.18	1.34	2.42	1.39	2.12	0.06	No difference
9548	ENSG00000164649	CDCA7L	cell division cycle associated 7 like	36.62	56.19	69.12	53.98	9.45	9.79	14.87	13.05	12.57	1.49	2.12	0	Up
1489	ENSG00000085840	ORC1	origin recognition complex subunit 1	8.38	9.54	5.1	7.68	1.33	1.55	1.7	1.54	1.6	0.05	2.11	0.01	Up
14946	ENSG00000260537		NA	0.52	2.68	0.51	1.24	0.72	1.87	0.18	0	0.68	0.6	2.11	0.28	No difference
15475	ENSG00000290415		NA	4.7	3.26	1.58	3.18	0.9	0.87	0.46	0.52	0.62	0.13	2.11	0.03	Up
8010	ENSG00000151835	SACS	sacsin molecular chaperone	233.02	209.38	104.59	182.33	39.47	46.28	32.21	41.62	40.03	4.14	2.11	0	Up
5714	ENSG00000133069	TMCC2	transmembrane and coiled-coil domain family 2	7.68	9.52	8.34	8.51	0.54	1.57	2.31	2.08	1.98	0.22	2.11	0	Up
3575	ENSG00000112852	PCDHB2	protocadherin beta 2	2	2.44	1.97	2.14	0.15	0.28	0.31	1.22	0.6	0.31	2.11	0.03	Up
1049	ENSG00000072110	ACTN1	actinin alpha 1	832.68	816.03	537.24	728.65	95.82	131.12	191.81	182.86	168.6	18.92	2.11	0	Up
2894	ENSG00000106483	SFRP4	secreted frizzled related protein 4	21.23	24.78	31.6	25.87	3.04	7.46	9.5	3.24	6.73	1.84	2.1	0	Up
272	ENSG00000011638	LDAF1	lipid droplet assembly factor 1	18.8	15.11	49.98	27.96	11.06	6.83	7.76	4.66	6.42	0.92	2.1	0.02	Up
3387	ENSG00000111371	SLC38A1	solute carrier family 38 member 1	369.34	376.12	443.73	396.4	23.75	115.69	64.04	106.38	95.37	15.9	2.1	0	Up
9772	ENSG00000165886	UBTD1	ubiquitin domain containing 1	58.35	57.81	53.8	56.65	1.44	11.54	15.48	12.75	13.26	1.16	2.1	0	Up
4667	ENSG00000123473	STIL	STIL centriolar assembly protein	18.34	15.09	26.51	19.98	3.4	4.02	7.37	3.6	5	1.19	2.1	0	Up
1004	ENSG00000070614	NDST1	N-deacetylase and N-sulfotransferase 1	972.64	932.61	378.2	761.15	191.82	203.3	154.94	141.35	166.53	18.8	2.09	0	Up
387	ENSG00000024526	DEPDC1	DEP domain containing 1	16.08	18.1	31.68	21.95	4.9	3.41	9.97	4.3	5.89	2.06	2.09	0.01	Up
5355	ENSG00000130402	ACTN4	actinin alpha 4	1290.59	1212.15	664	1055.58	197.1	318.22	259.58	164.73	247.51	44.72	2.09	0	Up
13456	ENSG00000198363	ASPH	aspartate beta-hydroxylase	581.55	562.03	659.83	601.14	29.88	168.15	149.73	111.95	143.28	16.54	2.09	0	Up
12146	ENSG00000183023	SLC8A1	solute carrier family 8 member A1	10.15	9.48	11.41	10.35	0.56	2.48	2.19	2.76	2.48	0.17	2.08	0	Up
2829	ENSG00000106003	LFNG	LFNG O-fucosylpeptide 3-beta-N-acetylglucosaminyltransferase	84.25	77.42	67.19	76.29	4.96	15.56	18.95	19.09	17.87	1.15	2.08	0	Up
4583	ENSG00000122644	ARL4A	ADP ribosylation factor like GTPase 4A	54.45	62.46	85.42	67.44	9.28	15.64	13.74	18.83	16.07	1.49	2.08	0	Up
4057	ENSG00000117016	RIMS3	regulating synaptic membrane exocytosis 3	18.05	22.63	34.9	25.19	5.03	6.92	7.69	4.27	6.29	1.04	2.08	0	Up
3243	ENSG00000109944	JHY	junctional cadherin complex regulator	6.49	6.83	18.91	10.74	4.09	3.02	1.4	3.87	2.76	0.72	2.08	0.03	Up
11764	ENSG00000179348	GATA2	GATA binding protein 2	11.23	5.7	6.23	7.72	1.76	0.92	2.71	1.76	1.8	0.52	2.08	0.01	Up
6430	ENSG00000137868	STRA6	signaling receptor and transporter of retinol STRA6	3.28	2.83	1.19	2.44	0.64	0.57	0.82	0.21	0.53	0.18	2.08	0.05	Up
10995	ENSG00000172889	EGFL7	EGF like domain multiple 7	33.45	33.47	30.89	32.6	0.86	4.47	17.11	5.75	9.11	4.02	2.08	0.01	Up
9894	ENSG00000166451	CENPN	centromere protein N	33.85	34.19	45.35	37.8	3.78	7.98	11.38	8.19	9.18	1.1	2.07	0	Up
7344	ENSG00000144824	PHLDB2	pleckstrin homology like domain family B member 2	84.32	81.48	74.39	80.06	2.95	19.43	16.56	21.29	19.09	1.38	2.07	0	Up
15764	ENSG00000291273		NA	1.38	1.5	0.68	1.19	0.25	0.33	0.18	0.23	0.25	0.05	2.07	0.03	Up
2593	ENSG00000104738	MCM4	minichromosome maintenance complex component 4	131.08	112.99	53.16	99.08	23.55	19.65	24.43	20.74	21.61	1.45	2.07	0	Up
8533	ENSG00000157510	AFAP1L1	actin filament associated protein 1 like 1	8.28	10.83	15.09	11.4	1.98	2.56	5.82	1.47	3.28	1.31	2.06	0.01	Up
15130	ENSG00000271254		NA	46.03	58.14	107.86	70.68	18.92	17.86	16.43	14.91	16.4	0.85	2.06	0	Up
11060	ENSG00000173295	FAM86B3P	family with sequence similarity 86 member B3, pseudogene	1.32	0.07	0.76	0.72	0.36	0.84	0	0.06	0.3	0.27	2.06	0.29	No difference
8256	ENSG00000154447	SH3RF1	SH3 domain containing ring finger 1	68.68	59.07	55.43	61.06	3.95	17.64	14.3	11.97	14.64	1.65	2.06	0	Up
12414	ENSG00000185013	NT5C1B	5'-nucleotidase, cytosolic IB	1.32	1.87	0.68	1.29	0.34	0.2	0.94	0.08	0.41	0.27	2.06	0.1	No difference
8244	ENSG00000154277	UCHL1	ubiquitin C-terminal hydrolase L1	761.33	765.15	1426.61	984.36	221.12	250.13	216.17	211.87	226.05	12.1	2.06	0	Up
6072	ENSG00000135744	AGT	angiotensinogen	14.43	16.17	2.93	11.17	4.15	2.05	2.83	0.87	1.91	0.57	2.06	0.09	No difference
5730	ENSG00000133135	RNF128	ring finger protein 128	12.35	8.19	5.01	8.52	2.12	2.04	1.66	1.54	1.75	0.15	2.05	0.01	Up
7159	ENSG00000143494	VASH2	vasohibin 2	2.21	2.56	12.81	5.86	3.48	0.6	1.57	1.79	1.32	0.37	2.05	0.09	No difference
7213	ENSG00000143816	WNT9A	Wnt family member 9A	0.87	1.64	4.48	2.33	1.1	0.55	0.44	0.51	0.5	0.03	2.05	0.05	Up
1352	ENSG00000081052	COL4A4	collagen type IV alpha 4 chain	50.58	45.78	11.92	36.09	12.16	4.13	5.58	11.29	7	2.18	2.05	0.05	Up
274	ENSG00000012048	BRCA1	BRCA1 DNA repair associated	26.55	18.23	22.91	22.56	2.41	4.62	6.51	5.02	5.38	0.58	2.05	0	Up
4813	ENSG00000124787	RPP40	ribonuclease P/MRP subunit p40	13.31	11.9	24.76	16.66	4.07	6.29	3.5	3.18	4.32	0.99	2.05	0.01	Up
9793	ENSG00000165996	HACD1	3-hydroxyacyl-CoA dehydratase 1	23.74	27.01	29.2	26.65	1.59	6.95	5.13	7.86	6.64	0.8	2.05	0	Up
13607	ENSG00000198892	SHISA4	shisa family member 4	41.59	36.69	85.8	54.69	15.62	9.64	14.58	14.8	13	1.69	2.05	0	Up
5989	ENSG00000135312	HTR1B	5-hydroxytryptamine receptor 1B	0.75	0.73	0.86	0.78	0.04	0.35	0.1	0.15	0.2	0.08	2.05	0.03	Up
3503	ENSG00000112276	BVES	blood vessel epicardial substance	11.09	12.39	19.84	14.44	2.72	3.56	3.23	4.1	3.63	0.25	2.05	0	Up
13785	ENSG00000204767	INSYN2B	inhibitory synaptic factor family member 2B	9.07	5.27	8.34	7.56	1.16	1.25	2.51	1.79	1.85	0.36	2.05	0.01	Up
6289	ENSG00000136982	DSCC1	DNA replication and sister chromatid cohesion 1	11.77	8.92	8.44	9.71	1.04	3.75	2.08	1.44	2.42	0.69	2.04	0.01	Up
2287	ENSG00000102024	PLS3	plastin 3	620.17	625.02	748.4	664.53	41.96	189.54	208.72	104.95	167.73	31.88	2.04	0	Up
9261	ENSG00000163535	SGO2	shugoshin 2	13.53	15.49	26.85	18.62	4.15	4.98	4.97	4.1	4.68	0.29	2.04	0	Up
5165	ENSG00000128573	FOXP2	forkhead box P2	7.06	5.52	7.85	6.81	0.68	3.26	0.25	5.51	3.01	1.52	2.04	0.12	No difference
15020	ENSG00000266066	POLRMTP1	RNA polymerase mitochondrial pseudogene 1	1.13	1.46	1.41	1.34	0.1	0.3	0.64	0.16	0.36	0.14	2.03	0.03	Up
1540	ENSG00000087253	LPCAT2	lysophosphatidylcholine acyltransferase 2	47.23	31.8	38.13	39.05	4.48	4.21	8.67	22.16	11.68	5.39	2.03	0.01	Up
11188	ENSG00000174307	PHLDA3	pleckstrin homology like domain family A member 3	110.36	95.06	55.2	86.88	16.44	21.2	17.81	21.22	20.07	1.13	2.03	0	Up
9421	ENSG00000164087	POC1A	POC1 centriolar protein A	7.74	10.41	22.18	13.45	4.44	2.98	5.25	2.37	3.53	0.88	2.03	0.02	Up
9067	ENSG00000162616	DNAJB4	DnaJ heat shock protein family (Hsp40) member B4	81.66	82.55	123.63	95.94	13.84	27.36	25.1	18.33	23.6	2.71	2.03	0	Up
14734	ENSG00000251503	CENPS-CORT	CENPS-CORT readthrough	0.61	1.4	1.32	1.11	0.25	0.23	0.49	0.14	0.29	0.1	2.03	0.04	Up
6954	ENSG00000141736	ERBB2	erb-b2 receptor tyrosine kinase 2	72.52	77.92	70.95	73.79	2.11	15.19	23.95	16.15	18.43	2.78	2.03	0	Up
13659	ENSG00000203760	CENPW	centromere protein W	8.99	8.14	7.75	8.29	0.37	2.08	2.98	1.25	2.11	0.5	2.02	0.01	Up
14688	ENSG00000249839		NA	2.19	4.59	0.91	2.56	1.08	1.77	2.35	0	1.37	0.71	2.02	0.34	No difference
10294	ENSG00000168502	MTCL1	microtubule crosslinking factor 1	44.74	42.68	33.53	40.32	3.45	12.99	9.03	7.61	9.88	1.61	2.02	0	Up
10695	ENSG00000171016	PYGO1	pygopus family PHD finger 1	11.6	11.76	12.02	11.79	0.12	3.08	2.31	3.46	2.95	0.34	2.02	0	Up
14004	ENSG00000213694	S1PR3	sphingosine-1-phosphate receptor 3	66.44	61.96	151.24	93.21	29.04	13.83	38.47	18.56	23.62	7.55	2.02	0.01	Up
13652	ENSG00000203668	CHML	CHM like Rab escort protein	45.29	46.14	28.85	40.09	5.63	8.96	9.11	9.97	9.35	0.32	2.02	0	Up
3471	ENSG00000112029	FBXO5	F-box protein 5	16.62	18.8	25.17	20.19	2.57	4.5	5.09	5.88	5.16	0.4	2.02	0	Up
6925	ENSG00000141542	RAB40B	RAB40B, member RAS oncogene family	16.43	11.22	11.37	13	1.71	1.95	3.85	3.72	3.18	0.61	2.02	0	Up
7208	ENSG00000143797	MBOAT2	membrane bound O-acyltransferase domain containing 2	50.9	45.36	57.62	51.29	3.55	7.15	17.89	15.91	13.65	3.3	2.02	0	Up
7470	ENSG00000146038	DCDC2	doublecortin domain containing 2	2.97	3.72	3.84	3.51	0.27	0.85	2.3	0.32	1.16	0.59	2.02	0.04	Up
4364	ENSG00000120156	TEK	TEK receptor tyrosine kinase	0.76	1.47	1.56	1.26	0.25	0.18	1.37	0.09	0.55	0.41	2.01	0.12	No difference
11389	ENSG00000175946	KLHL38	kelch like family member 38	3.5	4.05	0.43	2.66	1.13	0.38	0.16	0.79	0.44	0.18	2.01	0.17	No difference
3794	ENSG00000115129	TP53I3	tumor protein p53 inducible protein 3	36.01	33.9	98.16	56.02	21.08	14.62	18.46	7.89	13.66	3.09	2.01	0.02	Up
5311	ENSG00000130147	SH3BP4	SH3 domain binding protein 4	186.05	200.22	97.3	161.19	32.21	48.31	53.27	20.88	40.82	10.07	2.01	0.01	Up
12494	ENSG00000185522	LMNTD2	lamin tail domain containing 2	3.87	3.12	3.25	3.41	0.23	1.97	0.12	2.1	1.4	0.64	2.01	0.12	No difference
14180	ENSG00000221968	FADS3	fatty acid desaturase 3	274.2	243.47	348.33	288.66	31.12	67.94	70.92	74.26	71.04	1.82	2.01	0	Up
10634	ENSG00000170579	DLGAP1	DLG associated protein 1	20.14	27.16	9.5	18.93	5.13	7.21	1.96	4.16	4.44	1.52	2.01	0.03	Up
6334	ENSG00000137269	LRRC1	leucine rich repeat containing 1	64.81	56.3	64.4	61.84	2.77	16.02	16.73	13.41	15.39	1.01	2.01	0	Up
11583	ENSG00000177697	CD151	CD151 molecule (Raph blood group)	845.06	842.76	697.51	795.11	48.8	204.69	208.17	179.81	197.56	8.93	2.01	0	Up
7592	ENSG00000147234	FRMPD3	FERM and PDZ domain containing 3	14.69	12.91	1.78	9.79	4.04	2.83	1	0.86	1.56	0.63	2.01	0.15	No difference
12660	ENSG00000186638	KIF24	kinesin family member 24	7.83	5.79	9.08	7.57	0.96	2.31	2.07	1.41	1.93	0.27	2	0	Up
15323	ENSG00000283761		NA	3.5	3.96	18.04	8.5	4.77	1.65	2.73	1.46	1.95	0.4	2	0.07	No difference
15246	ENSG00000277639		NA	0.77	0.66	0.53	0.65	0.07	0.16	0.14	0.13	0.14	0.01	2	0.03	Up
13453	ENSG00000198354	DCAF12L2	DDB1 and CUL4 associated factor 12 like 2	71.95	75.06	93.77	80.26	6.81	27.55	19.15	15.35	20.68	3.6	2	0	Up
7125	ENSG00000143367	TUFT1	tuftelin 1	31.12	34.66	43.19	36.32	3.58	7.09	8.46	13.11	9.56	1.82	2	0	Up
6139	ENSG00000136108	CKAP2	cytoskeleton associated protein 2	58.68	65.64	88.16	70.83	8.89	15.09	22.09	16.57	17.92	2.13	2	0	Up
1017	ENSG00000070831	CDC42	cell division cycle 42	0.41	3.31	11.44	5.05	3.3	0.33	4.06	0.39	1.59	1.23	2	0.28	No difference
2591	ENSG00000104728	ARHGEF10	Rho guanine nucleotide exchange factor 10	36.52	37.75	30.01	34.76	2.4	10.26	6.2	9.8	8.75	1.28	2	0	Up
3135	ENSG00000108825	PTGES3L-AARSD1	PTGES3L-AARSD1 readthrough	1.13	1.11	0.49	0.91	0.21	0	0.58	0.6	0.4	0.2	1.99	0.23	No difference
8232	ENSG00000154175	ABI3BP	ABI family member 3 binding protein	100.59	85.63	118.22	101.48	9.42	25.6	47.09	13.33	28.67	9.86	1.99	0.01	Up
15173	ENSG00000273590		NA	7.22	1.84	9.75	6.27	2.33	5.18	7.63	0.04	4.28	2.24	1.99	0.36	No difference
3799	ENSG00000115159	GPD2	glycerol-3-phosphate dehydrogenase 2	124.39	77.42	119.32	107.05	14.88	22.58	26.98	29.81	26.46	2.1	1.99	0	Up
12240	ENSG00000183722	LHFPL6	LHFPL tetraspan subfamily member 6	41.49	42.54	35.98	40	2.03	8.65	11.59	9.67	9.97	0.86	1.99	0	Up
10274	ENSG00000168398	BDKRB2	bradykinin receptor B2	15.48	14.88	15.94	15.43	0.31	2.36	13.33	1.79	5.83	3.75	1.99	0.04	Up
8110	ENSG00000152804	HHEX	hematopoietically expressed homeobox	9.95	11.62	14.22	11.93	1.24	1.97	4.86	3.01	3.28	0.85	1.99	0.01	Up
1581	ENSG00000088538	DOCK3	dedicator of cytokinesis 3	20.08	21.58	5.65	15.77	5.08	2.88	3.03	2.7	2.87	0.1	1.99	0.04	Up
4526	ENSG00000121989	ACVR2A	activin A receptor type 2A	23.84	27.66	10.71	20.73	5.13	4.91	4.33	3.91	4.38	0.29	1.99	0.01	Up
6830	ENSG00000140836	ZFHX3	zinc finger homeobox 3	101.02	144.24	42.58	95.95	29.45	26.94	17.07	20.22	21.41	2.91	1.99	0.01	Up
9755	ENSG00000165801	ARHGEF40	Rho guanine nucleotide exchange factor 40	185.17	191.18	123.11	166.48	21.76	35.49	38.85	50.21	41.52	4.45	1.99	0	Up
8770	ENSG00000160007	ARHGAP35	Rho GTPase activating protein 35	267.62	255.66	202.2	241.83	20.11	74.56	55.88	53.19	61.21	6.72	1.98	0	Up
8199	ENSG00000153904	DDAH1	dimethylarginine dimethylaminohydrolase 1	166.23	151.77	200.49	172.83	14.45	37.08	50.92	43.41	43.8	4	1.98	0	Up
7416	ENSG00000145604	SKP2	S-phase kinase associated protein 2	57.2	58.36	39.32	51.63	6.16	14.05	16.07	8.73	12.95	2.19	1.98	0	Up
10018	ENSG00000167103	PIP5KL1	phosphatidylinositol-4-phosphate 5-kinase like 1	4.62	2.61	3.06	3.43	0.61	0.72	2.9	0.23	1.28	0.82	1.98	0.08	No difference
7884	ENSG00000150630	VEGFC	vascular endothelial growth factor C	126.3	135.82	64.32	108.82	22.42	19.26	25.97	34.28	26.5	4.34	1.98	0	Up
10924	ENSG00000172380	GNG12	G protein subunit gamma 12	412.65	427.01	505.23	448.3	28.77	116.98	121.59	101.53	113.37	6.07	1.98	0	Up
15467	ENSG00000290391		NA	0.53	1.38	0.12	0.68	0.37	0	0.63	0.06	0.23	0.2	1.98	0.28	No difference
4058	ENSG00000117020	AKT3	AKT serine/threonine kinase 3	70.95	73.68	120.61	88.41	16.12	21.67	18.91	26.31	22.3	2.16	1.98	0	Up
9190	ENSG00000163171	CDC42EP3	CDC42 effector protein 3	170.11	191.46	166.7	176.09	7.75	34.74	45.86	55.76	45.46	6.07	1.98	0	Up
9899	ENSG00000166473	PKD1L2	polycystin 1 like 2 (gene/pseudogene)	3.03	6.61	3.92	4.52	1.08	0.93	0.88	1.55	1.12	0.21	1.98	0.01	Up
3906	ENSG00000115844	DLX2	distal-less homeobox 2	2.02	1.91	1.5	1.81	0.16	0.2	0.51	0.78	0.5	0.17	1.97	0.03	Up
992	ENSG00000070371	CLTCL1	clathrin heavy chain like 1	40.35	54.91	35.63	43.63	5.8	13.79	9.29	9.83	10.97	1.42	1.97	0	Up
1993	ENSG00000100320	RBFOX2	RNA binding fox-1 homolog 2	171.31	165.52	240.13	192.32	23.96	53.07	62.21	34.55	49.94	8.14	1.97	0	Up
1923	ENSG00000100065	CARD10	caspase recruitment domain family member 10	54.36	48.85	50.78	51.33	1.61	12.02	18.26	10	13.43	2.49	1.97	0	Up
6580	ENSG00000138769	CDKL2	cyclin dependent kinase like 2	0.98	0.92	3.73	1.87	0.93	0.26	1.07	0.24	0.53	0.27	1.97	0.1	No difference
13503	ENSG00000198598	MMP17	matrix metallopeptidase 17	12.61	12.34	5.52	10.16	2.32	1.27	5.16	1.55	2.66	1.26	1.97	0.04	Up
4245	ENSG00000119227	PIGZ	phosphatidylinositol glycan anchor biosynthesis class Z	8.1	6.01	5.53	6.55	0.79	1.45	1.78	1.53	1.58	0.1	1.97	0	Up
2912	ENSG00000106617	PRKAG2	protein kinase AMP-activated non-catalytic subunit gamma 2	77.68	71.01	102.57	83.75	9.6	15.68	23.55	26.16	21.79	3.15	1.97	0	Up
11915	ENSG00000180921	FAM83H	family with sequence similarity 83 member H	8.51	0	4.97	4.5	2.47	0.46	0.01	2.66	1.04	0.82	1.97	0.52	No difference
11593	ENSG00000177839	PCDHB9	protocadherin beta 9	2.58	0.9	3.2	2.22	0.69	0.46	1.17	0.23	0.62	0.28	1.97	0.07	No difference
243	ENSG00000011028	MRC2	mannose receptor C type 2	590.41	488.67	420.56	499.88	49.35	86.84	155.71	150.77	131.11	22.18	1.97	0	Up
8261	ENSG00000154511	DIPK1A	divergent protein kinase domain 1A	33.26	30.43	40.06	34.59	2.86	8.5	7.73	10.92	9.05	0.96	1.96	0	Up
11971	ENSG00000181588	MEX3D	mex-3 RNA binding family member D	34.15	37.66	21.31	31.04	4.97	6.6	11.38	5.27	7.75	1.85	1.96	0	Up
9274	ENSG00000163596	ICA1L	islet cell autoantigen 1 like	7.82	10.42	14.75	11	2.02	5.45	1.26	3.65	3.45	1.21	1.96	0.02	Up
14881	ENSG00000258388	PPT2-EGFL8	PPT2-EGFL8 readthrough (NMD candidate)	0.43	1.25	2.24	1.31	0.52	0	1.1	1.02	0.71	0.35	1.96	0.3	No difference
9306	ENSG00000163697	APBB2	amyloid beta precursor protein binding family B member 2	165.37	149.77	173.31	162.82	6.92	45.05	53.46	30.3	42.94	6.77	1.96	0	Up
14640	ENSG00000244694	PTCHD4	patched domain containing 4	7.97	4.5	4.61	5.69	1.14	0.87	1.72	1.58	1.39	0.26	1.96	0.01	Up
14153	ENSG00000219607	PPP1R3G	protein phosphatase 1 regulatory subunit 3G	13.93	15.03	11.88	13.61	0.92	4.23	4.69	1.96	3.63	0.85	1.96	0.01	Up
13941	ENSG00000213047	DENND1B	DENN domain containing 1B	28.14	33.32	25.47	28.98	2.3	6.35	7.36	8.41	7.38	0.6	1.95	0	Up
4719	ENSG00000124134	KCNS1	potassium voltage-gated channel modifier subfamily S member 1	45.99	52.5	24.37	40.95	8.5	13.83	8.43	7.49	9.92	1.97	1.95	0.01	Up
1307	ENSG00000079459	FDFT1	farnesyl-diphosphate farnesyltransferase 1	24.76	30.12	59.98	38.29	10.96	12.62	8.62	8.76	10	1.31	1.95	0.01	Up
5056	ENSG00000127325	BEST3	bestrophin 3	5.39	3.15	0.92	3.15	1.29	0.38	0.94	0.44	0.59	0.18	1.95	0.09	No difference
1105	ENSG00000073712	FERMT2	FERM domain containing kindlin 2	216.61	211.64	167.15	198.46	15.72	50.57	46.19	56.63	51.13	3.03	1.95	0	Up
14233	ENSG00000225526	MKRN2OS	MKRN2 opposite strand	0.6	1.09	0.93	0.87	0.15	0.34	0.14	0.19	0.23	0.06	1.95	0.03	Up
3304	ENSG00000110660	SLC35F2	solute carrier family 35 member F2	46.33	37.88	50.41	44.88	3.69	15.6	9.09	11.14	11.94	1.92	1.95	0	Up
7508	ENSG00000146410	MTFR2	mitochondrial fission regulator 2	2.82	4	6.82	4.55	1.19	1.28	1.23	1.06	1.19	0.07	1.95	0.01	Up
7050	ENSG00000142794	NBPF3	NBPF member 3	32.91	36.47	30.75	33.37	1.67	7.68	10.26	7.99	8.64	0.81	1.94	0	Up
10290	ENSG00000168491	CCDC110	coiled-coil domain containing 110	1.23	1.88	4.29	2.47	0.93	0.85	1.44	0.17	0.82	0.37	1.94	0.1	No difference
13806	ENSG00000204956	PCDHGA1	protocadherin gamma subfamily A, 1	3.38	2.53	1.41	2.44	0.57	0.67	0.3	0.79	0.59	0.15	1.94	0.03	Up
1282	ENSG00000078795	PKD2L2	polycystin 2 like 2, transient receptor potential cation channel	2.35	1.25	1.43	1.68	0.34	0.27	0.55	0.41	0.41	0.08	1.94	0.02	Up
3315	ENSG00000110723	EXPH5	exophilin 5	5.44	1.83	1.89	3.05	1.2	0.7	0.34	1.08	0.71	0.21	1.94	0.05	Up
7464	ENSG00000145990	GFOD1	glucose-fructose oxidoreductase domain containing 1	49.79	50.23	21.89	40.64	9.38	8.7	6.85	13.7	9.75	2.05	1.93	0.01	Up
983	ENSG00000070087	PFN2	profilin 2	252.14	259.32	452.35	321.27	65.57	98.15	97.7	55.73	83.86	14.07	1.93	0	Up
13270	ENSG00000197410	DCHS2	dachsous cadherin-related 2	0.77	2.66	0.96	1.46	0.6	0.22	0.77	0.17	0.39	0.19	1.93	0.08	No difference
1713	ENSG00000091436	MAP3K20	mitogen-activated protein kinase kinase kinase 20	297.17	326.09	300.94	308.07	9.08	76.93	82.61	82.57	80.7	1.89	1.93	0	Up
1090	ENSG00000073111	MCM2	minichromosome maintenance complex component 2	89.26	77.18	35.24	67.23	16.37	12.9	22.73	13.11	16.25	3.24	1.93	0.01	Up
12048	ENSG00000182263	FIGN	fidgetin, microtubule severing factor	18.27	20.39	16.11	18.26	1.23	3.65	6.43	4.29	4.79	0.84	1.93	0	Up
6719	ENSG00000139915	MDGA2	MAM domain containing glycosylphosphatidylinositol anchor 2	4.75	5.56	4.87	5.06	0.25	1.29	1.36	1.28	1.31	0.03	1.93	0	Up
13873	ENSG00000205746	PKD1P4	polycystin 1, transient receptor potential channel interacting pseudogene 4	60.46	63.35	35.94	53.25	8.7	19.31	13.09	8.96	13.79	3.01	1.93	0	Up
1174	ENSG00000075618	FSCN1	fascin actin-bundling protein 1	1634.87	1583.22	692	1303.36	306.05	417	412.8	189.69	339.83	75.08	1.93	0.01	Up
3001	ENSG00000107731	UNC5B	unc-5 netrin receptor B	294.26	270.23	324.48	296.32	15.7	95.36	46.55	105.12	82.34	18.12	1.93	0	Up
10020	ENSG00000167106	FAM102A	family with sequence similarity 102 member A	267.33	247.26	76.64	197.08	60.5	32.89	42.5	62.76	46.05	8.8	1.93	0.02	Up
1156	ENSG00000075223	SEMA3C	semaphorin 3C	414.03	472.26	143.19	343.16	101.39	94.09	107.64	49.26	83.66	17.64	1.93	0.02	Up
8270	ENSG00000154639	CXADR	CXADR Ig-like cell adhesion molecule	30.22	36.75	31.28	32.75	2.02	9.21	8.67	7.83	8.57	0.4	1.93	0	Up
12523	ENSG00000185697	MYBL1	MYB proto-oncogene like 1	30.16	22.58	28.77	27.17	2.33	9.92	4.01	9.01	7.65	1.84	1.93	0	Up
4702	ENSG00000123975	CKS2	CDC28 protein kinase regulatory subunit 2	32.03	29.99	52.9	38.3	7.32	7.76	11.39	11.71	10.29	1.27	1.93	0	Up
10115	ENSG00000167619	TMEM145	transmembrane protein 145	5.9	5.33	1.45	4.23	1.4	1.08	0.5	0.98	0.85	0.18	1.93	0.07	No difference
9434	ENSG00000164114	MAP9	microtubule associated protein 9	46.04	48.55	41.59	45.39	2.04	12.96	12.06	10.59	11.87	0.69	1.93	0	Up
4552	ENSG00000122367	LDB3	LIM domain binding 3	5.26	3.49	0.57	3.11	1.37	0.86	0.46	0.25	0.52	0.18	1.93	0.16	No difference
10186	ENSG00000167971	CASKIN1	CASK interacting protein 1	2.41	4.99	2.04	3.15	0.93	4.65	0.12	0.59	1.79	1.44	1.92	0.2	No difference
3675	ENSG00000113810	SMC4	structural maintenance of chromosomes 4	100.07	133.54	158.79	130.8	17.01	32.73	33.51	36.15	34.13	1.03	1.92	0	Up
15375	ENSG00000285542		NA	1.29	1.62	1.04	1.32	0.17	0.45	0.21	0.35	0.34	0.07	1.92	0.03	Up
509	ENSG00000041515	MYO16	myosin XVI	2.58	1.51	1.71	1.94	0.33	0.46	0.57	0.39	0.48	0.05	1.92	0.02	Up
5508	ENSG00000131470	PSMC3IP	PSMC3 interacting protein	12.37	12.75	9.02	11.38	1.18	2.6	3.18	2.77	2.85	0.17	1.92	0	Up
9717	ENSG00000165626	BEND7	BEN domain containing 7	12.39	12.67	26.55	17.2	4.67	5.36	3.71	5.17	4.75	0.52	1.92	0.01	Up
6499	ENSG00000138336	TET1	tet methylcytosine dioxygenase 1	4.49	4.55	2.75	3.93	0.59	1.34	1.03	0.62	1	0.21	1.91	0.02	Up
8033	ENSG00000152104	PTPN14	protein tyrosine phosphatase non-receptor type 14	303.71	330.16	257.03	296.97	21.38	107.01	43.71	102.83	84.52	20.44	1.91	0	Up
7273	ENSG00000144283	PKP4	plakophilin 4	115.34	134.33	113.63	121.1	6.63	34.03	28.85	33.47	32.11	1.64	1.91	0	Up
352	ENSG00000020577	SAMD4A	sterile alpha motif domain containing 4A	72.02	75.84	30.48	59.45	14.52	12.17	14.02	16	14.06	1.1	1.91	0.01	Up
1132	ENSG00000074590	NUAK1	NUAK family kinase 1	260.72	266.4	212.06	246.4	17.25	71.31	49.44	77.89	66.21	8.6	1.91	0	Up
5617	ENSG00000132434	LANCL2	LanC like 2	72	56.42	53.52	60.65	5.74	23.14	15.41	11.01	16.52	3.54	1.91	0	Up
11130	ENSG00000173848	NET1	neuroepithelial cell transforming 1	29.67	40.29	51.21	40.39	6.22	9.95	11.05	11.74	10.91	0.52	1.91	0	Up
8105	ENSG00000152779	SLC16A12	solute carrier family 16 member 12	1.27	0.73	0.8	0.94	0.17	0.25	0.39	0.11	0.25	0.08	1.91	0.05	Up
12406	ENSG00000184986	TMEM121	transmembrane protein 121	2.11	2.03	2.58	2.24	0.17	1.18	0.74	0.23	0.72	0.28	1.91	0.04	Up
13093	ENSG00000196498	NCOR2	nuclear receptor corepressor 2	453.28	454.65	132.44	346.79	107.18	69.79	84.14	87.22	80.38	5.37	1.9	0.01	Up
11845	ENSG00000180263	FGD6	FYVE, RhoGEF and PH domain containing 6	31.72	29.5	29.66	30.29	0.72	8.71	9.3	6.37	8.13	0.89	1.9	0	Up
914	ENSG00000067798	NAV3	neuron navigator 3	47.71	45.24	18.05	37	9.5	6.67	10.91	7.9	8.49	1.26	1.9	0.01	Up
1005	ENSG00000070669	ASNS	asparagine synthetase (glutamine-hydrolyzing)	62.16	79.67	200.45	114.09	43.47	18.67	19.53	56.47	31.56	12.46	1.9	0.03	Up
7493	ENSG00000146242	TPBG	trophoblast glycoprotein	41.92	47.31	54.9	48.05	3.76	9.69	19.68	11.28	13.55	3.1	1.9	0	Up
10287	ENSG00000168487	BMP1	bone morphogenetic protein 1	229.44	246.37	110.31	195.37	42.81	52.91	58.09	37.87	49.62	6.06	1.9	0	Up
12686	ENSG00000186854	TRABD2A	TraB domain containing 2A	73.24	65.93	71.58	70.25	2.21	14.67	18.85	23.93	19.15	2.68	1.9	0	Up
8432	ENSG00000156427	FGF18	fibroblast growth factor 18	2.12	1.27	1.89	1.76	0.25	0.47	0.34	0.56	0.46	0.06	1.9	0.02	Up
9892	ENSG00000166448	TMEM130	transmembrane protein 130	2.36	4.01	1.75	2.7	0.67	0.15	0.95	1.71	0.94	0.45	1.9	0.11	No difference
6185	ENSG00000136378	ADAMTS7	ADAM metallopeptidase with thrombospondin type 1 motif 7	35.42	33.63	26.1	31.72	2.85	7.29	11.35	6.59	8.41	1.48	1.9	0	Up
9949	ENSG00000166780	BMERB1	bMERB domain containing 1	39.63	56.48	53.85	49.98	5.23	8.49	18.19	15.71	14.13	2.91	1.9	0	Up
13411	ENSG00000198121	LPAR1	lysophosphatidic acid receptor 1	23.64	28.21	24.11	25.32	1.45	4.84	10.02	6.34	7.07	1.54	1.89	0	Up
10985	ENSG00000172819	RARG	retinoic acid receptor gamma	24.57	21.22	39.71	28.5	5.69	5.03	10.11	9.19	8.11	1.56	1.89	0.01	Up
13995	ENSG00000213626	LBH	LBH regulator of WNT signaling pathway	278.07	217.75	58.46	184.76	65.51	43.65	39.35	37.92	40.31	1.72	1.89	0.03	Up
10443	ENSG00000169379	ARL13B	ADP ribosylation factor like GTPase 13B	32.31	27.59	33.7	31.2	1.85	9.58	7.91	7.88	8.46	0.56	1.89	0	Up
13727	ENSG00000204315	FKBPL	FKBP prolyl isomerase like	3.07	2.33	5.24	3.55	0.87	6.15	5.61	0	3.92	1.97	1.89	0.44	No difference
12497	ENSG00000185551	NR2F2	nuclear receptor subfamily 2 group F member 2	138.88	122.5	113.4	124.93	7.46	42.87	44	19.78	35.55	7.89	1.89	0	Up
10904	ENSG00000172301	COPRS	coordinator of PRMT5 and differentiation stimulator	102.75	91.37	59.1	84.41	13.07	22.07	23.2	20.3	21.86	0.85	1.89	0	Up
8821	ENSG00000160298	C21orf58	chromosome 21 open reading frame 58	7.03	7.59	12.1	8.91	1.61	2.12	3.81	1.87	2.6	0.61	1.89	0.01	Up
7026	ENSG00000142609	CFAP74	cilia and flagella associated protein 74	5.35	2.49	1.07	2.97	1.26	0.46	0.39	0.99	0.61	0.19	1.88	0.08	No difference
9432	ENSG00000164111	ANXA5	annexin A5	1230.63	1234.67	1627.96	1364.42	131.78	399.35	378.21	324.63	367.4	22.24	1.88	0	Up
5841	ENSG00000134253	TRIM45	tripartite motif containing 45	6.39	5.24	8.33	6.65	0.9	2.29	3.2	0.81	2.1	0.7	1.88	0.02	Up
2801	ENSG00000105855	ITGB8	integrin subunit beta 8	63.53	62.35	30.65	52.18	10.77	11.45	9.23	20.43	13.7	3.43	1.88	0.01	Up
8646	ENSG00000158623	COPG2	COPI coat complex subunit gamma 2	82.49	85.71	107.47	91.89	7.84	29.36	31.55	16.66	25.86	4.64	1.88	0	Up
460	ENSG00000035403	VCL	vinculin	890.25	941.17	659.88	830.43	86.53	231.8	238.89	202.51	224.4	11.13	1.88	0	Up
9427	ENSG00000164104	HMGB2	high mobility group box 2	80.03	90.97	167.11	112.7	27.39	21.84	38.15	30.75	30.25	4.72	1.88	0	Up
2431	ENSG00000103187	COTL1	coactosin like F-actin binding protein 1	435.84	429.46	476.25	447.18	14.65	91.24	149.06	132.99	124.43	17.23	1.87	0	Up
7968	ENSG00000151491	EPS8	epidermal growth factor receptor pathway substrate 8	157.6	139.37	168.61	155.2	8.52	50.26	46.78	32.11	43.05	5.56	1.87	0	Up
11680	ENSG00000178665	ZNF713	zinc finger protein 713	3.16	8	4.24	5.13	1.47	1.08	2.03	0.97	1.36	0.33	1.87	0.02	Up
9578	ENSG00000164828	SUN1	Sad1 and UNC84 domain containing 1	375.84	360.09	330.71	355.55	13.22	107.16	105.6	80.94	97.9	8.49	1.87	0	Up
14125	ENSG00000215695	RSC1A1	regulator of solute carriers 1	3.01	2.26	0.48	1.92	0.75	0.72	0.26	0.21	0.4	0.16	1.87	0.13	No difference
257	ENSG00000011332	DPF1	double PHD fingers 1	5.41	4.11	1.9	3.81	1.03	0.96	0.67	0.96	0.86	0.1	1.87	0.03	Up
590	ENSG00000049759	NEDD4L	NEDD4 like E3 ubiquitin protein ligase	59.7	66.11	56.39	60.73	2.85	16.96	17.99	14.85	16.6	0.92	1.87	0	Up
6001	ENSG00000135362	PRR5L	proline rich 5 like	39.06	30.69	17.98	29.24	6.13	11.05	3.98	8.18	7.74	2.05	1.87	0.01	Up
15156	ENSG00000272674	PCDHB16	protocadherin beta 16	4.07	6.44	1.9	4.13	1.31	0.55	1.72	0.79	1.02	0.36	1.87	0.06	No difference
14146	ENSG00000218336	TENM3	teneurin transmembrane protein 3	248.04	239.74	195.91	227.89	16.17	192.78	30.89	40.28	87.98	52.47	1.87	0.04	Up
9245	ENSG00000163491	NEK10	NIMA related kinase 10	6.05	10.89	5.05	7.33	1.8	1.62	1.75	2.1	1.83	0.14	1.86	0.01	Up
10357	ENSG00000168916	ZNF608	zinc finger protein 608	24.51	20.91	25.95	23.79	1.5	7.41	10.48	3.57	7.15	2	1.86	0.01	Up
10363	ENSG00000168938	PPIC	peptidylprolyl isomerase C	61.14	60.64	91.67	71.15	10.26	14.09	26.46	19.7	20.08	3.57	1.86	0	Up
7930	ENSG00000151150	ANK3	ankyrin 3	51.8	54.37	83.12	63.09	10.04	14.33	29.56	12.11	18.66	5.48	1.86	0	Up
14978	ENSG00000262304		NA	1.61	0.89	0	0.83	0.47	0	0.63	0	0.21	0.21	1.86	0.48	No difference
4632	ENSG00000123146	ADGRE5	adhesion G protein-coupled receptor E5	141.03	134.01	146.56	140.53	3.63	28.57	34.66	58.8	40.68	9.23	1.86	0	Up
13358	ENSG00000197879	MYO1C	myosin IC	552.32	526.87	374.99	484.73	55.36	128.85	142.97	124.3	132.04	5.62	1.86	0	Up
14853	ENSG00000256977	LIMS3	LIM zinc finger domain containing 3	2.48	1.15	4.39	2.67	0.94	0.56	0.41	1.36	0.77	0.29	1.86	0.07	No difference
7394	ENSG00000145362	ANK2	ankyrin 2	49.85	41.67	69.59	53.7	8.29	10.34	22.54	13.63	15.5	3.64	1.86	0	Up
3943	ENSG00000116132	PRRX1	paired related homeobox 1	53.78	53.05	43.18	50	3.42	9.83	18.6	13.54	13.99	2.54	1.86	0	Up
14445	ENSG00000237004	ZNRF2P1	zinc and ring finger 2 pseudogene 1	7.16	3.43	2.1	4.23	1.51	1.3	1.37	0.42	1.03	0.31	1.86	0.06	No difference
3758	ENSG00000114786	ABHD14A-ACY1	ABHD14A-ACY1 readthrough	2.88	3.57	3.4	3.29	0.21	1.28	1.16	0.49	0.97	0.25	1.86	0.02	Up
11357	ENSG00000175602	CCDC85B	coiled-coil domain containing 85B	131.12	115.08	58.86	101.69	21.91	30.39	39.93	14.45	28.26	7.43	1.86	0.01	Up
13741	ENSG00000204394	VARS1	valyl-tRNA synthetase 1	56.17	67.35	37.48	53.67	8.71	4.21	31.25	20.95	18.8	7.88	1.85	0.05	No difference
13113	ENSG00000196584	XRCC2	X-ray repair cross complementing 2	8.44	10.63	9.18	9.42	0.64	1.87	3.79	2.43	2.7	0.57	1.85	0.01	Up
2959	ENSG00000107165	TYRP1	tyrosinase related protein 1	0.66	1.18	4.19	2.01	1.1	0.36	0.63	0.43	0.47	0.08	1.85	0.09	No difference
13149	ENSG00000196754	S100A2	S100 calcium binding protein A2	9.03	11.19	8.01	9.41	0.94	2.37	3.32	2	2.56	0.39	1.85	0	Up
6918	ENSG00000141510	TP53	tumor protein p53	97.48	89.12	113.16	99.92	7.05	27.24	38.15	20.25	28.55	5.21	1.85	0	Up
13769	ENSG00000204580	DDR1	discoidin domain receptor tyrosine kinase 1	117.88	137.11	45.98	100.32	27.73	25.32	36.61	15.8	25.91	6.01	1.85	0.02	Up
5573	ENSG00000132122	SPATA6	spermatogenesis associated 6	3.76	7	7.51	6.09	1.18	2.45	2.05	0.97	1.83	0.44	1.85	0.02	Up
1349	ENSG00000081026	MAGI3	membrane associated guanylate kinase, WW and PDZ domain containing 3	18.46	20.49	22.28	20.41	1.1	6.35	5.68	5.27	5.77	0.31	1.85	0	Up
11899	ENSG00000180818	HOXC10	homeobox C10	1.84	1.15	1.43	1.47	0.2	0.16	0.78	0.43	0.46	0.18	1.85	0.05	No difference
9402	ENSG00000164045	CDC25A	cell division cycle 25A	12.01	12.4	5.73	10.05	2.16	2.53	1.98	2.75	2.42	0.23	1.84	0.01	Up
14501	ENSG00000240445	FOXO3B	forkhead box O3B	5.84	9.4	10.84	8.69	1.49	4.03	4.28	0.85	3.06	1.1	1.84	0.04	Up
12534	ENSG00000185761	ADAMTSL5	ADAMTS like 5	8.56	9.45	10.46	9.49	0.55	2.78	2.38	2.93	2.7	0.17	1.84	0	Up
13017	ENSG00000196159	FAT4	FAT atypical cadherin 4	150.03	147.68	132.27	143.33	5.57	37.49	44.11	38.18	39.93	2.1	1.84	0	Up
1525	ENSG00000087077	TRIP6	thyroid hormone receptor interactor 6	214.53	220.26	196.59	210.46	7.13	55.4	75.12	48.27	59.59	8.03	1.84	0	Up
343	ENSG00000019485	PRDM11	PR/SET domain 11	15.5	16.35	12.53	14.79	1.16	3.74	4.81	3.46	4.01	0.41	1.84	0	Up
10802	ENSG00000171680	PLEKHG5	pleckstrin homology and RhoGEF domain containing G5	6.92	15.61	14.42	12.32	2.72	1.81	5.51	4.05	3.79	1.08	1.84	0.02	Up
7865	ENSG00000150347	ARID5B	AT-rich interaction domain 5B	121.04	138.03	107.79	122.29	8.75	27.9	30.84	45.26	34.67	5.36	1.84	0	Up
13823	ENSG00000205208	C4orf46	chromosome 4 open reading frame 46	13.97	15.43	29.51	19.63	4.95	5.62	5.48	5.81	5.64	0.1	1.84	0.01	Up
4341	ENSG00000119943	PYROXD2	pyridine nucleotide-disulphide oxidoreductase domain 2	22.44	29.41	48.41	33.42	7.76	10.04	12.65	6.57	9.75	1.76	1.84	0.01	Up
4703	ENSG00000123977	DAW1	dynein assembly factor with WD repeats 1	11.53	16.49	8	12.01	2.46	2.17	1.34	9.61	4.37	2.63	1.84	0.06	No difference
11116	ENSG00000173706	HEG1	heart development protein with EGF like domains 1	521.9	514.22	434.28	490.14	28.02	149.8	134.43	126.86	137.03	6.75	1.84	0	Up
5476	ENSG00000131187	F12	coagulation factor XII	2.03	2.86	2.17	2.35	0.26	0.6	0.61	0.7	0.64	0.03	1.84	0.01	Up
6312	ENSG00000137135	ARHGEF39	Rho guanine nucleotide exchange factor 39	7.75	7.32	8.91	7.99	0.47	1.93	2.46	2.43	2.27	0.17	1.84	0	Up
15034	ENSG00000266885		NA	5.12	7.95	4.31	5.79	1.1	4.01	1.08	0.78	1.96	1.03	1.84	0.05	Up
6477	ENSG00000138119	MYOF	myoferlin	624.25	651.41	614.96	630.21	10.93	192.75	231.47	123.68	182.64	31.52	1.83	0	Up
4172	ENSG00000118257	NRP2	neuropilin 2	457.8	431.69	379.74	423.08	22.94	121.76	111.23	122.38	118.46	3.62	1.83	0	Up
2954	ENSG00000107130	NCS1	neuronal calcium sensor 1	139.65	108.47	55.66	101.26	24.51	23.51	28.73	25.78	26.01	1.51	1.83	0	Up
12655	ENSG00000186591	UBE2H	ubiquitin conjugating enzyme E2 H	587.68	538.17	437.38	521.07	44.22	191.3	134.24	119.42	148.32	21.91	1.83	0	Up
1202	ENSG00000076382	SPAG5	sperm associated antigen 5	31.9	31.11	38.25	33.75	2.26	9.18	7.57	12.78	9.84	1.54	1.83	0	Up
12689	ENSG00000186868	MAPT	microtubule associated protein tau	1.36	0.81	3.53	1.9	0.83	0.12	0.9	0.9	0.64	0.26	1.83	0.15	No difference
471	ENSG00000036672	USP2	ubiquitin specific peptidase 2	3.27	6.07	2.91	4.08	1	0.83	1.81	0.76	1.13	0.34	1.83	0.03	Up
3605	ENSG00000113212	PCDHB7	protocadherin beta 7	0.87	1.27	0.71	0.95	0.17	0.1	0.64	0.21	0.31	0.16	1.82	0.08	No difference
7090	ENSG00000143179	UCK2	uridine-cytidine kinase 2	90.43	91.59	75.78	85.93	5.09	24.84	24.16	23.23	24.08	0.47	1.82	0	Up
7928	ENSG00000151136	ABTB3	ankyrin repeat and BTB domain containing 3	4.11	6.81	9.62	6.85	1.59	1.69	1.63	2.81	2.04	0.38	1.82	0.02	Up
12943	ENSG00000189001	SBSN	suprabasin	3	2.39	0.83	2.07	0.64	0.23	0.7	0.55	0.49	0.14	1.82	0.08	No difference
7002	ENSG00000142303	ADAMTS10	ADAM metallopeptidase with thrombospondin type 1 motif 10	35.78	39.58	76.41	50.59	12.96	10.87	15.61	16.48	14.32	1.74	1.82	0	Up
444	ENSG00000033122	LRRC7	leucine rich repeat containing 7	5.34	8.67	8.42	7.48	1.07	1	2.68	3.61	2.43	0.76	1.82	0.02	Up
2565	ENSG00000104450	SPAG1	sperm associated antigen 1	16.16	27.31	20.62	21.36	3.24	5.48	5.46	7.21	6.05	0.58	1.82	0	Up
12753	ENSG00000187583	PLEKHN1	pleckstrin homology domain containing N1	7.36	8.69	6.12	7.39	0.74	1.95	1.45	2.88	2.09	0.42	1.82	0.01	Up
10993	ENSG00000172878	METAP1D	methionyl aminopeptidase type 1D, mitochondrial	18.42	20.8	22.19	20.47	1.1	6.94	6.19	4.74	5.96	0.65	1.82	0	Up
8394	ENSG00000156026	MCU	mitochondrial calcium uniporter	40.44	41.2	71.47	51.04	10.22	12.59	17.18	13.83	14.53	1.37	1.82	0	Up
2845	ENSG00000106078	COBL	cordon-bleu WH2 repeat protein	6.51	9.35	1.81	5.89	2.2	1.35	1.09	1.06	1.17	0.09	1.81	0.08	No difference
7497	ENSG00000146263	MMS22L	MMS22 like, DNA repair protein	32.21	17.26	17.21	22.23	4.99	5.13	6.52	5.53	5.73	0.41	1.81	0	Up
15352	ENSG00000284946		NA	14.04	12.17	18.15	14.79	1.77	4.71	4.12	4.1	4.31	0.2	1.81	0	Up
10914	ENSG00000172345	STARD5	StAR related lipid transfer domain containing 5	20.43	22.96	17.38	20.25	1.61	4.38	6.9	5.76	5.68	0.73	1.81	0	Up
2549	ENSG00000104356	POP1	POP1 homolog, ribonuclease P/MRP subunit	40.46	46.92	34.67	40.68	3.54	16.76	9.72	9.05	11.84	2.47	1.81	0	Up
13771	ENSG00000204592	HLA-E	major histocompatibility complex, class I, E	33.21	29.64	44.51	35.79	4.48	0	63.7	699.28	254.33	223.24	1.81	0.66	No difference
12861	ENSG00000188486	H2AX	H2A.X variant histone	98.06	97.15	79.33	91.52	6.1	27.42	30.7	20.49	26.21	3.01	1.81	0	Up
3322	ENSG00000110841	PPFIBP1	PPFIA binding protein 1	153.11	171.81	172.44	165.78	6.34	50.59	51.19	40.94	47.57	3.32	1.81	0	Up
6721	ENSG00000139926	FRMD6	FERM domain containing 6	264.22	242.4	216.11	240.91	13.91	75.55	128.51	32.98	79.02	27.63	1.81	0.01	Up
1779	ENSG00000094755	GABRP	gamma-aminobutyric acid type A receptor subunit pi	5.91	4.55	16.41	8.96	3.75	2.19	2.33	2.96	2.49	0.24	1.81	0.04	Up
11356	ENSG00000175600	SUGCT	succinyl-CoA:glutarate-CoA transferase	12.28	12.6	5.9	10.26	2.18	1.83	4.18	2.05	2.69	0.75	1.81	0.02	Up
6341	ENSG00000137309	HMGA1	high mobility group AT-hook 1	157.89	159.87	205.59	174.45	15.58	36.39	53.99	62.65	51.01	7.73	1.8	0	Up
11180	ENSG00000174236	REP15	RAB15 effector protein	0.75	0.91	3.4	1.69	0.86	0.55	0.44	0.3	0.43	0.07	1.8	0.08	No difference
11471	ENSG00000176720	BOK	BCL2 family apoptosis regulator BOK	78.72	79.31	49.78	69.27	9.75	18.12	20.05	19.15	19.11	0.56	1.8	0	Up
4001	ENSG00000116675	DNAJC6	DnaJ heat shock protein family (Hsp40) member C6	23.9	31.63	15.12	23.55	4.77	9.19	6.37	3.84	6.47	1.54	1.8	0.01	Up
10298	ENSG00000168528	SERINC2	serine incorporator 2	64.28	61.98	103.3	76.52	13.4	22.24	18.19	25.54	21.99	2.12	1.8	0	Up
11974	ENSG00000181619	GPR135	G protein-coupled receptor 135	17.61	16.48	7.93	14.01	3.05	3.69	3.8	2.88	3.46	0.29	1.8	0.01	Up
601	ENSG00000050438	SLC4A8	solute carrier family 4 member 8	31.41	12.33	7.15	16.96	7.38	2.95	2.67	5.28	3.63	0.83	1.79	0.05	Up
159	ENSG00000007384	RHBDF1	rhomboid 5 homolog 1	47.85	49.93	50.68	49.49	0.85	10.6	20.56	13.32	14.83	2.97	1.79	0	Up
2116	ENSG00000100889	PCK2	phosphoenolpyruvate carboxykinase 2, mitochondrial	14.62	18.1	78.1	36.94	20.61	4.83	11.47	14.67	10.32	2.9	1.79	0.09	No difference
15231	ENSG00000276550	HERC2P2	HERC2 pseudogene 2	19.85	21.42	6.25	15.84	4.82	3.52	3.13	3.69	3.45	0.17	1.79	0.04	Up
11047	ENSG00000173227	SYT12	synaptotagmin 12	27.43	25.08	2.8	18.44	7.85	0.81	7.31	3.18	3.77	1.9	1.79	0.26	No difference
10035	ENSG00000167191	GPRC5B	G protein-coupled receptor class C group 5 member B	61.83	52.65	35.78	50.09	7.63	14.79	19.6	8.73	14.37	3.14	1.79	0	Up
5916	ENSG00000134779	TPGS2	tubulin polyglutamylase complex subunit 2	119.69	133.68	166.75	140.04	13.95	46.19	44.02	32.35	40.85	4.3	1.79	0	Up
7975	ENSG00000151553	FHIP2A	FHF complex subunit HOOK interacting protein 2A	123.34	119.96	75.14	106.15	15.53	28.58	28.37	32.47	29.81	1.33	1.78	0	Up
5174	ENSG00000128602	SMO	smoothened, frizzled class receptor	30.06	31.38	41.47	34.3	3.6	6.86	14.63	10.22	10.57	2.25	1.78	0	Up
2217	ENSG00000101412	E2F1	E2F transcription factor 1	30.8	36.67	17.53	28.33	5.66	7.37	5.96	9.2	7.51	0.94	1.78	0.01	Up
13766	ENSG00000204574	ABCF1	ATP binding cassette subfamily F member 1	59.79	61.79	34.31	51.96	8.85	6.07	9.08	52.11	22.42	14.87	1.78	0.08	No difference
3841	ENSG00000115365	LANCL1	LanC like 1	113.26	109.44	127.01	116.57	5.34	39.89	43.19	22.54	35.21	6.4	1.78	0	Up
9536	ENSG00000164604	GPR85	G protein-coupled receptor 85	5.03	6.46	5.72	5.74	0.41	0.84	2.19	2.45	1.83	0.5	1.78	0.02	Up
12799	ENSG00000187942	LDLRAD2	low density lipoprotein receptor class A domain containing 2	11.42	5.56	6.08	7.69	1.87	1.33	2.14	2.81	2.09	0.43	1.78	0.02	Up
4843	ENSG00000125319	HROB	homologous recombination factor with OB-fold	2.49	5.4	4.74	4.21	0.88	1.76	1.03	0.97	1.25	0.25	1.78	0.02	Up
9527	ENSG00000164542	KIAA0895	KIAA0895	22.07	16.8	28.75	22.54	3.46	7.81	7.52	4.99	6.77	0.9	1.78	0	Up
14174	ENSG00000221926	TRIM16	tripartite motif containing 16	73.03	81.1	126.23	93.45	16.55	38.03	29.4	17.3	28.24	6.01	1.78	0	Up
6472	ENSG00000138092	CENPO	centromere protein O	29.84	36.37	29.41	31.87	2.25	13.67	6.83	8.46	9.65	2.06	1.77	0	Up
7547	ENSG00000146842	TMEM209	transmembrane protein 209	65.46	58.12	50.11	57.9	4.43	19.43	16.65	14.18	16.75	1.52	1.77	0	Up
1019	ENSG00000070950	RAD18	RAD18 E3 ubiquitin protein ligase	37.38	50.07	33.25	40.23	5.06	11.84	11.82	10.74	11.47	0.36	1.77	0	Up
3744	ENSG00000114698	PLSCR4	phospholipid scramblase 4	78.5	87.6	182.18	116.09	33.15	31.67	36.23	28.81	32.24	2.16	1.77	0	Up
1983	ENSG00000100297	MCM5	minichromosome maintenance complex component 5	92	84.46	46.36	74.27	14.12	16.35	22.92	22.48	20.58	2.12	1.77	0	Up
14342	ENSG00000231245	C1DP1	C1D nuclear receptor corepressor pseudogene 1	0.67	0.62	0.73	0.68	0.03	0.8	0	0.47	0.42	0.23	1.77	0.28	No difference
5067	ENSG00000127423	AUNIP	aurora kinase A and ninein interacting protein	2.72	2.41	3.24	2.79	0.24	1.41	0.81	0.47	0.9	0.27	1.77	0.03	Up
4640	ENSG00000123219	CENPK	centromere protein K	14.13	15.01	17.21	15.45	0.92	5.28	5.16	3.57	4.67	0.55	1.77	0	Up
5371	ENSG00000130529	TRPM4	transient receptor potential cation channel subfamily M member 4	35.04	37.81	29	33.95	2.6	7.85	11.55	10.14	9.85	1.08	1.77	0	Up
14227	ENSG00000225210	DUXAP9	double homeobox A pseudogene 9	79.1	79.76	66.93	75.26	4.17	21.95	22.85	21.07	21.96	0.51	1.76	0	Up
14783	ENSG00000254633	STRA6LP	STRA6 like, pseudogene	1.99	2	1.55	1.85	0.15	0.75	0.88	0.2	0.61	0.21	1.76	0.06	No difference
10882	ENSG00000172164	SNTB1	syntrophin beta 1	62.72	66.6	106.88	78.73	14.12	21.36	23.75	23.66	22.92	0.78	1.76	0	Up
12044	ENSG00000182247	UBE2E2	ubiquitin conjugating enzyme E2 E2	61.5	50.75	103.88	72.04	16.22	18.73	20.74	22.66	20.71	1.13	1.76	0	Up
6965	ENSG00000141905	NFIC	nuclear factor I C	423.2	431.29	346.5	400.33	27.02	135.91	111.03	107.29	118.08	8.98	1.76	0	Up
10967	ENSG00000172731	LRRC20	leucine rich repeat containing 20	8.49	8.98	18	11.83	3.09	3.49	7.2	1.79	4.16	1.6	1.76	0.04	Up
11157	ENSG00000174028	FAM3C2P	family with sequence similarity 3 member C2, pseudogene	16.47	23.48	24.82	21.59	2.59	6.54	3.88	11.02	7.14	2.09	1.76	0.01	Up
9060	ENSG00000162599	NFIA	nuclear factor I A	10.92	8.54	18.85	12.77	3.12	3.18	5.84	3.02	4.01	0.91	1.76	0.02	Up
3142	ENSG00000108846	ABCC3	ATP binding cassette subfamily C member 3	542.09	547.32	518.4	535.94	8.9	169.43	144.6	162.02	158.68	7.36	1.76	0	Up
8877	ENSG00000160789	LMNA	lamin A/C	743	723.22	793.31	753.18	20.86	262.18	260.35	162.14	228.23	33.04	1.76	0	Up
4215	ENSG00000118762	PKD2	polycystin 2, transient receptor potential cation channel	161.61	147.43	115.08	141.38	13.77	38.99	42.71	42.22	41.31	1.17	1.75	0	Up
12673	ENSG00000186767	SPIN4	spindlin family member 4	12.6	14.2	11.07	12.62	0.9	4.58	2.74	3.86	3.73	0.54	1.75	0	Up
11641	ENSG00000178209	PLEC	plectin	2460.17	2473.46	1056.44	1996.69	470.14	624.43	746.29	365	578.57	112.43	1.75	0.01	Up
4622	ENSG00000123096	SSPN	sarcospan	16.07	16.93	15.44	16.15	0.43	3.18	5.74	5.83	4.92	0.87	1.75	0	Up
11169	ENSG00000174137	FAM53A	family with sequence similarity 53 member A	2.03	4.87	4.64	3.85	0.91	1.72	1.79	0.44	1.32	0.44	1.75	0.06	No difference
7218	ENSG00000143850	PLEKHA6	pleckstrin homology domain containing A6	3.53	5.03	10.13	6.23	2	3.17	4.19	0.46	2.61	1.11	1.75	0.13	No difference
4440	ENSG00000120875	DUSP4	dual specificity phosphatase 4	37.29	35.8	58.08	43.73	7.19	8.68	17.1	14.94	13.57	2.53	1.75	0	Up
10378	ENSG00000169031	COL4A3	collagen type IV alpha 3 chain	10.41	11.71	6.06	9.4	1.71	2.88	2.36	2.28	2.51	0.19	1.75	0.01	Up
11557	ENSG00000177508	IRX3	iroquois homeobox 3	12.48	14.72	7.91	11.7	2	1.72	4.5	4.02	3.41	0.86	1.75	0.02	Up
8649	ENSG00000158683	PKD1L1	polycystin 1 like 1, transient receptor potential channel interacting	3.63	4.73	0.75	3.03	1.19	1.14	0.36	0.5	0.67	0.24	1.75	0.15	No difference
14229	ENSG00000225264	ZNRF2P2	zinc and ring finger 2 pseudogene 2	1.89	3	1.91	2.26	0.37	1.07	0.77	0.31	0.72	0.22	1.75	0.04	Up
14925	ENSG00000259726	CSPG4P11	chondroitin sulfate proteoglycan 4 pseudogene 11	4.08	3.87	2.8	3.58	0.4	1.29	1.16	0.68	1.04	0.19	1.75	0.02	Up
7180	ENSG00000143614	GATAD2B	GATA zinc finger domain containing 2B	44.58	32.19	23.78	33.52	6.04	18.83	2.87	14.71	12.14	4.78	1.75	0.06	No difference
7843	ENSG00000149798	CDC42EP2	CDC42 effector protein 2	15.39	15.37	19.8	16.85	1.47	4.99	5.6	4.84	5.14	0.23	1.75	0	Up
10774	ENSG00000171492	LRRC8D	leucine rich repeat containing 8 VRAC subunit D	67.65	77.1	90.3	78.35	6.57	25.54	24.43	20.56	23.51	1.51	1.74	0	Up
12065	ENSG00000182389	CACNB4	calcium voltage-gated channel auxiliary subunit beta 4	38.33	34.47	10.01	27.6	8.87	6.22	8.32	4.33	6.29	1.15	1.74	0.06	No difference
11334	ENSG00000175471	MCTP1	multiple C2 and transmembrane domain containing 1	19.18	22.02	43.26	28.16	7.6	5.26	10.31	11.38	8.99	1.89	1.74	0.01	Up
12160	ENSG00000183114	FAM43B	family with sequence similarity 43 member B	2	2.09	0.71	1.6	0.45	0.7	0.2	0.41	0.43	0.15	1.74	0.09	No difference
5133	ENSG00000128242	GAL3ST1	galactose-3-O-sulfotransferase 1	0.75	0.44	1.12	0.77	0.2	0.2	0.6	0.07	0.29	0.16	1.74	0.13	No difference
9393	ENSG00000164023	SGMS2	sphingomyelin synthase 2	146.15	126.36	41.3	104.6	32.16	33.96	22.72	24.01	26.9	3.55	1.74	0.02	Up
13952	ENSG00000213185	FAM24B	family with sequence similarity 24 member B	4.06	3.94	3.09	3.7	0.31	0.65	1.39	1.3	1.11	0.23	1.74	0.02	Up
10960	ENSG00000172667	ZMAT3	zinc finger matrin-type 3	122.25	109.96	44.02	92.07	24.29	29.27	24.71	20.01	24.67	2.67	1.74	0.01	Up
4903	ENSG00000125744	RTN2	reticulon 2	20.62	16.6	18.39	18.53	1.16	3.72	8.32	5.24	5.76	1.35	1.74	0	Up
14243	ENSG00000225920	RIMKLBP2	ribosomal modification protein rimK like family member B pseudogene 2	1.99	0.81	0.56	1.12	0.44	0.15	0.39	0.28	0.27	0.07	1.74	0.08	No difference
12321	ENSG00000184304	PRKD1	protein kinase D1	42.79	29.65	31.43	34.62	4.11	7.87	14.55	8.65	10.36	2.11	1.74	0	Up
3722	ENSG00000114423	CBLB	Cbl proto-oncogene B	123.57	122.49	219.54	155.2	32.17	31.73	47.48	60.88	46.7	8.42	1.74	0	Up
8302	ENSG00000154920	EME1	essential meiotic structure-specific endonuclease 1	6.58	5.48	8.44	6.83	0.87	1.79	2.5	2	2.1	0.21	1.74	0.01	Up
1056	ENSG00000072201	LNX1	ligand of numb-protein X 1	6.13	4.49	4.33	4.98	0.58	1.43	1.94	1.03	1.47	0.26	1.74	0.01	Up
4231	ENSG00000118965	WDR35	WD repeat domain 35	36.35	43.79	36.74	38.96	2.42	16.48	8.63	11.19	12.1	2.31	1.73	0	Up
7079	ENSG00000143147	GPR161	G protein-coupled receptor 161	25.2	17.19	43.18	28.52	7.68	9.82	10.2	6.08	8.7	1.32	1.73	0.01	Up
8896	ENSG00000160957	RECQL4	RecQ like helicase 4	33.37	41.72	18.19	31.09	6.89	4.64	16.2	7.5	9.45	3.48	1.73	0.03	Up
11777	ENSG00000179456	ZBTB18	zinc finger and BTB domain containing 18	70.41	69.9	54.41	64.91	5.25	16.82	15.12	28.09	20.01	4.07	1.73	0	Up
494	ENSG00000039139	DNAH5	dynein axonemal heavy chain 5	2.91	3.14	3.16	3.07	0.08	0.59	1.54	0.84	0.99	0.28	1.73	0.02	Up
899	ENSG00000067191	CACNB1	calcium voltage-gated channel auxiliary subunit beta 1	7.61	4.39	4.07	5.36	1.13	0.78	2.02	1.95	1.59	0.4	1.73	0.03	Up
3221	ENSG00000109756	RAPGEF2	Rap guanine nucleotide exchange factor 2	114.47	115.09	118.25	115.94	1.17	39.04	35.57	30.85	35.15	2.38	1.73	0	Up
7535	ENSG00000146707	POMZP3	POM121 and ZP3 fusion	4.45	12.25	5.17	7.29	2.49	1.16	3.04	2.05	2.08	0.54	1.73	0.04	Up
13212	ENSG00000197077	KIAA1671	KIAA1671	68.31	61.26	75.24	68.27	4.03	30.21	19.38	14.93	21.51	4.54	1.73	0	Up
1249	ENSG00000077942	FBLN1	fibulin 1	9.09	7.66	13.77	10.17	1.85	2.83	4.92	2.21	3.32	0.82	1.72	0.01	Up
15035	ENSG00000266964	FXYD1	FXYD domain containing ion transport regulator 1	1.14	3.04	0.61	1.59	0.74	0.06	0.86	0.67	0.53	0.24	1.72	0.22	No difference
1179	ENSG00000075711	DLG1	discs large MAGUK scaffold protein 1	138.78	147.55	134	140.11	3.97	46.28	40.47	40.59	42.45	1.92	1.72	0	Up
8365	ENSG00000155755	TMEM237	transmembrane protein 237	46.13	56.19	65.15	55.82	5.49	19.5	17.67	14.35	17.17	1.51	1.72	0	Up
3150	ENSG00000108947	EFNB3	ephrin B3	8.11	7.01	14.49	9.87	2.33	2.99	2.93	3.28	3.07	0.11	1.72	0.01	Up
2293	ENSG00000102048	ASB9	ankyrin repeat and SOCS box containing 9	5.77	3.58	0.85	3.4	1.42	0.47	1.94	0.3	0.9	0.52	1.72	0.19	No difference
7982	ENSG00000151632	AKR1C2	aldo-keto reductase family 1 member C2	4.44	2.98	4.47	3.96	0.49	0.95	1.52	1.16	1.21	0.17	1.72	0.01	Up
8224	ENSG00000154127	UBASH3B	ubiquitin associated and SH3 domain containing B	110.35	71.71	34.35	72.14	21.94	15.51	18.44	23.34	19.09	2.28	1.72	0.01	Up
5173	ENSG00000128596	CCDC136	coiled-coil domain containing 136	7.58	11.66	19.94	13.06	3.64	5.45	3.38	3.72	4.18	0.64	1.71	0.02	Up
3711	ENSG00000114346	ECT2	epithelial cell transforming 2	45.7	52.81	91.46	63.32	14.22	19.81	20.15	17.12	19.03	0.96	1.71	0	Up
8366	ENSG00000155760	FZD7	frizzled class receptor 7	10.1	11.2	17.64	12.98	2.35	3.38	4.79	4.23	4.13	0.41	1.71	0.01	Up
5203	ENSG00000128872	TMOD2	tropomodulin 2	22.09	22.49	38	27.53	5.24	9.9	8.3	7.68	8.63	0.66	1.71	0	Up
445	ENSG00000033170	FUT8	fucosyltransferase 8	40.72	44.07	46.25	43.68	1.61	17.24	14.83	9.38	13.81	2.33	1.71	0	Up
10327	ENSG00000168765	GSTM4	glutathione S-transferase mu 4	51.87	54.96	55.67	54.17	1.17	7.43	34.27	17.72	19.8	7.82	1.71	0.02	Up
11740	ENSG00000179133	C10orf67	chromosome 10 open reading frame 67	5.44	5.64	1.76	4.28	1.26	1.15	0.74	1.24	1.05	0.15	1.71	0.06	No difference
4692	ENSG00000123737	EXOSC9	exosome component 9	86.87	75.96	70.19	77.67	4.89	26.21	22.84	21.78	23.61	1.34	1.71	0	Up
5419	ENSG00000130783	CCDC62	coiled-coil domain containing 62	7.55	0.6	0.42	2.86	2.35	0.08	0.45	0.78	0.44	0.2	1.71	0.31	No difference
11030	ENSG00000173156	RHOD	ras homolog family member D	49.25	51.56	37.47	46.09	4.36	17.11	12.13	12.54	13.93	1.6	1.71	0	Up
8465	ENSG00000156802	ATAD2	ATPase family AAA domain containing 2	64.17	69.46	53.48	62.37	4.7	18.97	17.22	20.57	18.92	0.97	1.7	0	Up
1432	ENSG00000083857	FAT1	FAT atypical cadherin 1	532.54	571.2	408.73	504.16	49	159	159.69	141.56	153.42	5.93	1.7	0	Up
8616	ENSG00000158315	RHBDL2	rhomboid like 2	4.23	4.31	5.54	4.69	0.42	1.24	1.97	1.27	1.49	0.24	1.7	0.01	Up
9909	ENSG00000166508	MCM7	minichromosome maintenance complex component 7	159.82	146.76	133.06	146.54	7.73	39.28	47.69	47.74	44.9	2.81	1.7	0	Up
4081	ENSG00000117266	CDK18	cyclin dependent kinase 18	118.91	115.46	57.62	97.33	19.88	26.38	33.71	24.27	28.12	2.86	1.7	0	Up
116	ENSG00000006327	TNFRSF12A	TNF receptor superfamily member 12A	577.21	527.83	242.39	449.14	104.36	181.83	98.84	119.1	133.26	24.98	1.7	0.01	Up
12352	ENSG00000184524	CEND1	cell cycle exit and neuronal differentiation 1	1.92	1.85	0.21	1.33	0.56	0.54	0.25	0.08	0.29	0.13	1.7	0.25	No difference
12038	ENSG00000182199	SHMT2	serine hydroxymethyltransferase 2	266.72	273.27	514.69	351.56	81.59	95.91	94.96	120.44	103.77	8.34	1.7	0	Up
7754	ENSG00000148942	SLC5A12	solute carrier family 5 member 12	1.21	1.71	2.35	1.76	0.33	0.23	1.42	0.45	0.7	0.36	1.7	0.09	No difference
9215	ENSG00000163357	DCST1	DC-STAMP domain containing 1	0.73	1.26	0.68	0.89	0.18	0.16	0.5	0.19	0.28	0.11	1.7	0.07	No difference
11038	ENSG00000173207	CKS1B	CDC28 protein kinase regulatory subunit 1B	35.46	33.76	73.97	47.73	13.13	12.76	15.28	15.28	14.44	0.84	1.7	0.01	Up
2249	ENSG00000101665	SMAD7	SMAD family member 7	86.11	103.13	53.03	80.76	14.71	24.35	22.26	24.28	23.63	0.69	1.7	0	Up
76	ENSG00000005189	REXO5	RNA exonuclease 5	7.05	9.36	12.98	9.8	1.73	2.6	3.67	3.16	3.15	0.31	1.7	0.01	Up
8985	ENSG00000162063	CCNF	cyclin F	25.15	24.02	21.53	23.56	1.07	7.25	9.55	5.17	7.32	1.26	1.7	0	Up
575	ENSG00000049130	KITLG	KIT ligand	79.56	88.47	44.83	70.95	13.31	25.17	25.72	13.33	21.41	4.04	1.7	0.01	Up
1278	ENSG00000078687	TNRC6C	trinucleotide repeat containing adaptor 6C	5.76	8.45	3.31	5.84	1.49	4.33	0.89	0.96	2.06	1.14	1.69	0.08	No difference
13984	ENSG00000213465	ARL2	ADP ribosylation factor like GTPase 2	84.8	83.74	69.38	79.31	4.97	20.39	29.39	23.73	24.5	2.63	1.69	0	Up
15383	ENSG00000285816		NA	9.35	5.33	18.34	11.01	3.85	2.83	5.29	2.4	3.51	0.9	1.69	0.05	Up
11469	ENSG00000176714	CCDC121	coiled-coil domain containing 121	1.31	4.45	3.98	3.24	0.98	1.66	0.71	0.71	1.03	0.32	1.69	0.07	No difference
14385	ENSG00000233608	TWIST2	twist family bHLH transcription factor 2	3.69	3.11	2.28	3.03	0.41	0.87	2.24	0.32	1.14	0.57	1.69	0.08	No difference
6892	ENSG00000141391	PRELID3A	PRELI domain containing 3A	9.91	9.38	8.88	9.39	0.3	3.31	3.9	1.79	3	0.63	1.69	0.01	Up
15003	ENSG00000264522	OTUD7B	OTU deubiquitinase 7B	86.87	89.68	48.02	74.86	13.44	27.29	16.58	23.14	22.34	3.12	1.69	0	Up
10544	ENSG00000170017	ALCAM	activated leukocyte cell adhesion molecule	466.02	520.58	618.07	534.89	44.47	120.46	378.93	97.44	198.95	90.24	1.69	0.02	Up
3658	ENSG00000113645	WWC1	WW and C2 domain containing 1	91.77	100.13	86.47	92.79	3.98	30.32	17.48	44.92	30.9	7.93	1.69	0	Up
224	ENSG00000010292	NCAPD2	non-SMC condensin I complex subunit D2	107	82	115.53	101.51	10.06	28.19	35.97	30	31.39	2.35	1.69	0	Up
15377	ENSG00000285602		NA	0.86	2.59	0.44	1.29	0.66	0.89	0	1.3	0.73	0.38	1.68	0.4	No difference
4816	ENSG00000124795	DEK	DEK proto-oncogene	227.79	221.36	311.41	253.52	29	68.04	71.11	99.12	79.42	9.89	1.68	0	Up
3752	ENSG00000114757	PEX5L	peroxisomal biogenesis factor 5 like	1.76	1.2	4.72	2.56	1.09	0.69	0.87	0.65	0.74	0.07	1.68	0.07	No difference
12257	ENSG00000183779	ZNF703	zinc finger protein 703	57.36	55.15	27.46	46.66	9.62	10.95	14.53	14.37	13.28	1.17	1.68	0.01	Up
10484	ENSG00000169684	CHRNA5	cholinergic receptor nicotinic alpha 5 subunit	4.87	3.92	3.09	3.96	0.51	0.55	2.72	1	1.42	0.66	1.68	0.06	No difference
9675	ENSG00000165338	HECTD2	HECT domain E3 ubiquitin protein ligase 2	23.12	21.61	36.71	27.15	4.8	6.76	10.27	9.34	8.79	1.05	1.67	0	Up
4925	ENSG00000125848	FLRT3	fibronectin leucine rich transmembrane protein 3	24.54	20.88	33.85	26.42	3.86	14.13	5.46	7.76	9.12	2.6	1.67	0.01	Up
1079	ENSG00000072840	EVC	EvC ciliary complex subunit 1	74.15	110.23	43.32	75.9	19.33	25.36	27.3	14.84	22.5	3.87	1.67	0.01	Up
12357	ENSG00000184584	STING1	stimulator of interferon response cGAMP interactor 1	29.37	38.29	23.86	30.51	4.2	6.11	16.75	7.44	10.1	3.35	1.67	0.01	Up
15262	ENSG00000278522	POTEB3	POTE ankyrin domain family member B3	0.64	0.63	0.51	0.59	0.04	0	0.36	0.76	0.37	0.22	1.67	0.3	No difference
549	ENSG00000047597	XK	X-linked Kx blood group	1.25	1.64	2.91	1.93	0.5	0.6	0.64	0.57	0.6	0.02	1.67	0.04	Up
6171	ENSG00000136261	BZW2	basic leucine zipper and W2 domains 2	54.28	59.78	78.51	64.19	7.33	21.75	18.96	20.12	20.28	0.81	1.67	0	Up
7412	ENSG00000145545	SRD5A1	steroid 5 alpha-reductase 1	47.48	55.79	38.98	47.41	4.85	19.83	16.59	9.33	15.25	3.11	1.67	0	Up
14205	ENSG00000223953	C1QTNF5	C1q and TNF related 5	15.11	10.64	0.57	8.77	4.3	1.02	2.43	0.4	1.28	0.6	1.67	0.39	No difference
15639	ENSG00000291044		NA	2.26	0.79	1.86	1.64	0.44	0.27	0.82	0.45	0.51	0.16	1.67	0.08	No difference
1882	ENSG00000099889	ARVCF	ARVCF delta catenin family member	25.02	17.25	9.21	17.16	4.56	3.89	7.53	2.96	4.79	1.39	1.67	0.03	Up
8258	ENSG00000154473	BUB3	BUB3 mitotic checkpoint protein	194.22	199.88	227.48	207.19	10.27	74.69	61.73	60.27	65.57	4.58	1.67	0	Up
245	ENSG00000011105	TSPAN9	tetraspanin 9	131.96	143.49	145.54	140.33	4.23	48.11	58.81	30.86	45.93	8.14	1.66	0	Up
10714	ENSG00000171132	PRKCE	protein kinase C epsilon	27.29	27.01	17.91	24.07	3.08	4.77	9.56	7.9	7.41	1.41	1.66	0.01	Up
7071	ENSG00000143079	CTTNBP2NL	CTTNBP2 N-terminal like	60.26	55.18	64.66	60.04	2.74	23.86	18.45	15.59	19.3	2.42	1.66	0	Up
12311	ENSG00000184220	CMSS1	cms1 ribosomal small subunit homolog	46.92	35.77	67.22	49.97	9.21	15.86	17	14.13	15.66	0.83	1.66	0	Up
2077	ENSG00000100605	ITPK1	inositol-tetrakisphosphate 1-kinase	84.42	93.5	68.11	82.01	7.43	29.15	27.69	20.63	25.83	2.63	1.66	0	Up
14415	ENSG00000235162	C12orf75	chromosome 12 open reading frame 75	43.27	42.66	45.25	43.73	0.78	11.1	14.7	16.34	14.05	1.55	1.66	0	Up
14900	ENSG00000258881		NA	2.56	3.68	0.56	2.27	0.91	0.49	0.9	0.23	0.54	0.2	1.66	0.18	No difference
2379	ENSG00000102898	NUTF2	nuclear transport factor 2	41.62	34.88	43.86	40.12	2.7	10.75	12.38	15.44	12.86	1.38	1.66	0	Up
2454	ENSG00000103319	EEF2K	eukaryotic elongation factor 2 kinase	6.16	6.32	3.17	5.22	1.03	1.85	0.76	2.22	1.61	0.44	1.65	0.04	Up
563	ENSG00000048342	CC2D2A	coiled-coil and C2 domain containing 2A	17.91	25.09	29.31	24.11	3.33	8.85	11.72	4.6	8.39	2.07	1.65	0.01	Up
6645	ENSG00000139324	TMTC3	transmembrane O-mannosyltransferase targeting cadherins 3	95.22	103.78	55.48	84.83	14.88	25.52	25.47	25.83	25.61	0.11	1.65	0	Up
4115	ENSG00000117525	F3	coagulation factor III, tissue factor	368.02	332.92	588.21	429.72	79.89	90.19	148.43	174.02	137.55	24.8	1.65	0	Up
6812	ENSG00000140600	SH3GL3	SH3 domain containing GRB2 like 3, endophilin A3	20.42	16.28	32.78	23.16	4.96	8.08	12.26	4.16	8.17	2.34	1.65	0.02	Up
1560	ENSG00000087842	PIR	pirin	16.63	14.25	45.33	25.4	9.99	6.52	12.42	6.05	8.33	2.05	1.65	0.04	Up
3330	ENSG00000110881	ASIC1	acid sensing ion channel subunit 1	13.32	16.73	5.31	11.78	3.38	2.29	4.59	2.48	3.12	0.74	1.65	0.05	No difference
15610	ENSG00000290964		NA	1.71	1.78	4.15	2.55	0.8	0.56	1.16	0.76	0.83	0.18	1.65	0.05	No difference
15623	ENSG00000291006		NA	5.1	5.04	5.98	5.37	0.3	2.2	1.93	1.22	1.78	0.29	1.64	0.01	Up
3831	ENSG00000115310	RTN4	reticulon 4	965.43	945.02	1239.21	1049.89	94.85	291.22	381.63	332.05	334.96	26.14	1.64	0	Up
11330	ENSG00000175455	CCDC14	coiled-coil domain containing 14	112.38	102.11	145.16	119.88	12.98	37.01	36.77	40.62	38.14	1.25	1.64	0	Up
12251	ENSG00000183763	TRAIP	TRAF interacting protein	6.38	5.34	7.86	6.53	0.73	2.3	2.43	1.69	2.14	0.23	1.64	0.01	Up
819	ENSG00000065308	TRAM2	translocation associated membrane protein 2	359.3	343.32	313.04	338.56	13.56	118.14	100.02	107.46	108.54	5.26	1.64	0	Up
1986	ENSG00000100300	TSPO	translocator protein	162.93	171.71	193.31	175.99	9.03	48.37	67.46	54.82	56.88	5.61	1.64	0	Up
7084	ENSG00000143157	POGK	pogo transposable element derived with KRAB domain	108.87	82.62	74.82	88.77	10.3	28.5	28.07	26.87	27.81	0.49	1.64	0	Up
10966	ENSG00000172728	FUT10	fucosyltransferase 10	12.35	12.92	15.36	13.54	0.92	5.77	3.16	4.79	4.57	0.76	1.64	0.01	Up
504	ENSG00000040608	RTN4R	reticulon 4 receptor	0.51	1.43	4.99	2.31	1.37	0.87	0.66	0.34	0.62	0.16	1.64	0.17	No difference
1190	ENSG00000076043	REXO2	RNA exonuclease 2	153.33	145.29	295.97	198.2	48.94	62.52	66.64	53.37	60.84	3.92	1.64	0	Up
1632	ENSG00000089327	FXYD5	FXYD domain containing ion transport regulator 5	88.39	87.84	186.72	120.98	32.87	23.25	43.11	49.86	38.74	7.99	1.64	0.01	Up
185	ENSG00000008311	AASS	aminoadipate-semialdehyde synthase	34.23	43.05	88.13	55.14	16.69	12.07	19.93	20.83	17.61	2.78	1.64	0.01	Up
7557	ENSG00000146963	LUC7L2	LUC7 like 2, pre-mRNA splicing factor	266.25	244.13	196.68	235.69	20.52	90.98	64.52	71.82	75.77	7.89	1.64	0	Up
1404	ENSG00000083067	TRPM3	transient receptor potential cation channel subfamily M member 3	1.86	1.92	0.74	1.51	0.39	0.22	0.28	1.05	0.51	0.27	1.64	0.12	No difference
5753	ENSG00000133393	CEP20	centrosomal protein 20	30.42	24.54	55.51	36.82	9.5	12.78	11.74	10.8	11.77	0.57	1.63	0.01	Up
9368	ENSG00000163923	RPL39L	ribosomal protein L39 like	12.35	11.64	18.75	14.24	2.26	3.39	6.74	4.58	4.91	0.98	1.63	0.01	Up
6387	ENSG00000137691	CFAP300	cilia and flagella associated protein 300	7.56	6.31	10.42	8.09	1.22	2.7	2.85	2.44	2.66	0.12	1.63	0.01	Up
15324	ENSG00000283765		NA	0	1.64	2.46	1.37	0.72	0.35	1.64	0	0.66	0.5	1.63	0.51	No difference
11782	ENSG00000179542	SLITRK4	SLIT and NTRK like family member 4	38.43	35.76	68.16	47.45	10.38	18.11	24.1	7.96	16.72	4.71	1.63	0.02	Up
794	ENSG00000064666	CNN2	calponin 2	356.39	335.17	221.1	304.22	42.01	83.71	86.68	122.65	97.68	12.51	1.63	0	Up
972	ENSG00000069869	NEDD4	NEDD4 E3 ubiquitin protein ligase	79.02	75.11	83.67	79.27	2.47	23.9	25.43	27.88	25.74	1.16	1.63	0	Up
2937	ENSG00000106804	C5	complement C5	2.74	3.72	11.49	5.99	2.77	1.66	2.53	1.45	1.88	0.33	1.63	0.07	No difference
7101	ENSG00000143248	RGS5	regulator of G protein signaling 5	38.97	35.48	14.92	29.79	7.5	5.58	13.54	6.9	8.68	2.46	1.62	0.03	Up
250	ENSG00000011201	ANOS1	anosmin 1	42.77	36.94	38.38	39.36	1.75	11.95	14.92	11.34	12.74	1.11	1.62	0	Up
1725	ENSG00000091732	ZC3HC1	zinc finger C3HC-type containing 1	37.48	37.68	40.84	38.67	1.09	14.8	13.15	10.31	12.75	1.31	1.62	0	Up
11579	ENSG00000177679	SRRM3	serine/arginine repetitive matrix 3	36.88	39.2	37.76	37.95	0.68	10.72	12.66	13.84	12.4	0.91	1.62	0	Up
511	ENSG00000041880	PARP3	poly(ADP-ribose) polymerase family member 3	42.5	41.3	41.71	41.84	0.35	14.65	15.2	11.38	13.74	1.19	1.61	0	Up
2661	ENSG00000105137	SYDE1	synapse defective Rho GTPase homolog 1	103.94	86.34	61.99	84.09	12.16	29.29	33.73	18.7	27.24	4.46	1.61	0	Up
7127	ENSG00000143369	ECM1	extracellular matrix protein 1	45.6	53.62	55.38	51.53	3.01	11.15	25.76	16.9	17.94	4.25	1.61	0	Up
9166	ENSG00000163071	SPATA18	spermatogenesis associated 18	5.57	14.68	14.74	11.66	3.05	3.73	3.44	4.3	3.82	0.25	1.61	0.02	Up
5758	ENSG00000133433	GSTT2B	glutathione S-transferase theta 2B	47.31	44.44	45.42	45.72	0.84	9.46	19.66	17.86	15.66	3.14	1.61	0	Up
4949	ENSG00000125968	ID1	inhibitor of DNA binding 1, HLH protein	39.22	33.56	8.7	27.16	9.37	9.13	10.25	2.55	7.31	2.4	1.61	0.13	No difference
6637	ENSG00000139269	INHBE	inhibin subunit beta E	1.04	1.47	17.58	6.7	5.44	0.42	1.11	4.41	1.98	1.23	1.61	0.35	No difference
9774	ENSG00000165891	E2F7	E2F transcription factor 7	68.77	68.94	107.04	81.59	12.73	26.96	18.67	37.21	27.61	5.36	1.61	0	Up
10729	ENSG00000171208	NETO2	neuropilin and tolloid like 2	69.12	52.5	121.62	81.08	20.83	39.38	22.24	18.81	26.81	6.36	1.61	0.01	Up
12615	ENSG00000186312	CA5BP1	carbonic anhydrase 5B pseudogene 1	1.68	0.99	0.97	1.21	0.24	0.48	0.54	0.18	0.4	0.11	1.61	0.07	No difference
15044	ENSG00000267102		NA	2.99	4.07	4.12	3.73	0.37	2.8	1.41	0.46	1.56	0.68	1.6	0.08	No difference
9071	ENSG00000162627	SNX7	sorting nexin 7	35.62	33.38	76.95	48.65	14.17	15.51	19.62	12.37	15.83	2.1	1.6	0.01	Up
3253	ENSG00000110047	EHD1	EH domain containing 1	524.92	429.72	117.67	357.44	122.99	96.77	89.87	107.07	97.9	5	1.6	0.04	Up
4239	ENSG00000119042	SATB2	SATB homeobox 2	26.55	24.13	36.76	29.15	3.87	10.1	14	6.5	10.2	2.17	1.6	0.01	Up
1265	ENSG00000078269	SYNJ2	synaptojanin 2	145.75	112.36	39.96	99.36	31.22	28.75	28.55	25.71	27.67	0.98	1.6	0.03	Up
15663	ENSG00000291080	ZNF252P	zinc finger protein 252, pseudogene	6.61	9.09	9.04	8.25	0.82	2.76	3.76	2	2.84	0.51	1.6	0.01	Up
5877	ENSG00000134470	IL15RA	interleukin 15 receptor subunit alpha	18.46	15.65	24.03	19.38	2.46	5.28	5.7	9.31	6.76	1.28	1.6	0.01	Up
8213	ENSG00000154027	AK5	adenylate kinase 5	5.47	6.26	10.18	7.3	1.46	2.96	2.84	1.81	2.54	0.36	1.6	0.02	Up
2456	ENSG00000103335	PIEZO1	piezo type mechanosensitive ion channel component 1	454.67	407.01	193.61	351.76	80.27	112	96.47	119.21	109.23	6.71	1.6	0.01	Up
3551	ENSG00000112655	PTK7	protein tyrosine kinase 7 (inactive)	152.13	166.84	90.27	136.41	23.46	39.66	48.75	41.9	43.44	2.74	1.6	0	Up
8229	ENSG00000154153	RETREG1	reticulophagy regulator 1	11.66	14.38	9.79	11.94	1.33	4.31	3.5	3.59	3.8	0.26	1.59	0.01	Up
8310	ENSG00000155016	CYP2U1	cytochrome P450 family 2 subfamily U member 1	20.14	21.53	25.51	22.4	1.61	9.15	9.67	4.83	7.88	1.53	1.59	0.01	Up
9576	ENSG00000164818	DNAAF5	dynein axonemal assembly factor 5	89.15	83.36	51.52	74.68	11.7	28.31	25.28	18.32	23.97	2.96	1.59	0	Up
10241	ENSG00000168243	GNG4	G protein subunit gamma 4	2.06	1.99	9.05	4.37	2.34	1.75	1.69	0.7	1.38	0.34	1.59	0.13	No difference
13915	ENSG00000211584	SLC48A1	solute carrier family 48 member 1	58.02	64.36	84.47	68.95	7.97	15.55	33.72	22.74	24	5.28	1.59	0	Up
2274	ENSG00000101928	MOSPD1	motile sperm domain containing 1	58.25	61.13	69.75	63.04	3.45	22.17	21.53	19.44	21.04	0.82	1.59	0	Up
7361	ENSG00000145014	TMEM44	transmembrane protein 44	22.21	27.54	38.82	29.52	4.9	8.94	15.83	7.03	10.6	2.67	1.59	0.01	Up
878	ENSG00000066629	EML1	EMAP like 1	7.31	7.02	9.2	7.84	0.68	1.87	3.5	2.83	2.73	0.47	1.59	0.01	Up
4835	ENSG00000125170	DOK4	docking protein 4	29.61	19	26.78	25.13	3.17	11.1	10.47	4.67	8.75	2.05	1.59	0.01	Up
3759	ENSG00000114790	ARHGEF26	Rho guanine nucleotide exchange factor 26	18.68	15.68	14.87	16.41	1.16	7.78	4.88	3.92	5.53	1.16	1.59	0.01	Up
6654	ENSG00000139405	RITA1	RBPJ interacting and tubulin associated 1	37.92	30.75	32.77	33.81	2.14	10.79	14.7	8.54	11.34	1.8	1.59	0	Up
11839	ENSG00000180198	RCC1	regulator of chromosome condensation 1	71.75	60.45	105.14	79.11	13.42	30.66	21.98	25.97	26.2	2.51	1.59	0	Up
15061	ENSG00000267648		NA	2.49	2.99	2.84	2.77	0.15	1.71	0.93	0.48	1.04	0.36	1.58	0.05	Up
6664	ENSG00000139514	SLC7A1	solute carrier family 7 member 1	283.89	239.85	210.44	244.73	21.34	91.32	57.58	100.78	83.23	13.11	1.58	0	Up
13143	ENSG00000196715	VKORC1L1	vitamin K epoxide reductase complex subunit 1 like 1	102.04	99.54	87.71	96.43	4.42	33.67	29.54	32.95	32.05	1.27	1.58	0	Up
14740	ENSG00000253250	C8orf88	chromosome 8 open reading frame 88	2.24	1.43	9.72	4.46	2.64	0.65	1.45	1.93	1.34	0.37	1.58	0.17	No difference
3071	ENSG00000108387	SEPTIN4	septin 4	2.96	3.59	3.83	3.46	0.26	1.01	1.29	1.21	1.17	0.08	1.58	0.02	Up
11393	ENSG00000176014	TUBB6	tubulin beta 6 class V	335.81	297.08	140.04	257.64	59.86	95.53	86.76	61.95	81.41	10.06	1.58	0.01	Up
6142	ENSG00000136122	BORA	BORA aurora kinase A activator	14.83	8.97	12.53	12.11	1.7	5.36	3.35	3.41	4.04	0.66	1.58	0.01	Up
4432	ENSG00000120802	TMPO	thymopoietin	115.56	118.58	150.44	128.19	11.16	44.38	36.44	48.39	43.07	3.51	1.58	0	Up
3222	ENSG00000109762	SNX25	sorting nexin 25	44.58	51.5	66.66	54.25	6.52	18.11	17.83	18.9	18.28	0.32	1.58	0	Up
15668	ENSG00000291085	TMEM191A	transmembrane protein 191A (pseudogene)	0.93	1.41	2.43	1.59	0.44	0.94	0.31	0.48	0.58	0.19	1.58	0.08	No difference
850	ENSG00000065923	SLC9A7	solute carrier family 9 member A7	82.28	65.13	50.04	65.81	9.31	21.67	16.95	25.92	21.51	2.59	1.58	0	Up
2046	ENSG00000100479	POLE2	DNA polymerase epsilon 2, accessory subunit	4.02	9.56	4.7	6.09	1.74	2.63	1.02	2.44	2.03	0.51	1.58	0.05	Up
3612	ENSG00000113272	THG1L	tRNA-histidine guanylyltransferase 1 like	26.06	21.28	34.32	27.22	3.81	8.3	9.46	10.08	9.28	0.52	1.57	0	Up
8562	ENSG00000157800	SLC37A3	solute carrier family 37 member 3	77.65	52.34	94.46	74.82	12.24	25.89	18.99	30.31	25.06	3.3	1.57	0	Up
3953	ENSG00000116191	RALGPS2	Ral GEF with PH domain and SH3 binding motif 2	72.64	63.75	70.74	69.04	2.7	28.33	21.15	20.65	23.38	2.48	1.57	0	Up
6823	ENSG00000140743	CDR2	cerebellar degeneration related protein 2	56.64	62.22	80.92	66.59	7.34	19.45	19.06	30.49	23	3.75	1.57	0	Up
2789	ENSG00000105792	CFAP69	cilia and flagella associated protein 69	8.61	5.55	10.06	8.07	1.33	1.57	4.87	2.6	3.01	0.98	1.57	0.03	Up
6569	ENSG00000138741	TRPC3	transient receptor potential cation channel subfamily C member 3	3.48	4.65	3.2	3.77	0.44	1.63	1.24	0.91	1.26	0.21	1.57	0.02	Up
14240	ENSG00000225840		NA	1392.61	2187.26	858.3	1479.39	386.09	658.1	391.2	392.11	480.47	88.82	1.57	0.01	Up
8778	ENSG00000160062	ZBTB8A	zinc finger and BTB domain containing 8A	13.54	12.57	15.6	13.91	0.89	4.63	4.57	5.09	4.76	0.16	1.57	0	Up
4346	ENSG00000119969	HELLS	helicase, lymphoid specific	5.96	7.44	5.28	6.23	0.64	2.77	1.27	2.39	2.14	0.45	1.57	0.02	Up
1896	ENSG00000099960	SLC7A4	solute carrier family 7 member 4	1.28	0.59	3.39	1.75	0.84	0.75	0.5	0.33	0.53	0.12	1.57	0.14	No difference
11209	ENSG00000174501	ANKRD36C	ankyrin repeat domain 36C	12.18	9.44	6.95	9.52	1.51	5.11	2.38	2.09	3.19	0.96	1.57	0.02	Up
9177	ENSG00000163132	MSX1	msh homeobox 1	9.48	11.06	6.81	9.12	1.24	3.21	3.2	2.31	2.9	0.3	1.56	0.01	Up
1904	ENSG00000099994	SUSD2	sushi domain containing 2	2.14	0.78	0.11	1.01	0.6	0	0.37	0.56	0.31	0.17	1.56	0.43	No difference
1723	ENSG00000091651	ORC6	origin recognition complex subunit 6	28.16	25.49	19.21	24.28	2.65	6.11	7.95	9.74	7.93	1.05	1.56	0	Up
15387	ENSG00000285920		NA	27.87	27.29	31.1	28.75	1.19	8.05	10.92	10.73	9.9	0.93	1.56	0	Up
4394	ENSG00000120500	ARR3	arrestin 3	0.89	1.89	0.76	1.18	0.36	0.98	0.13	0.31	0.47	0.26	1.56	0.15	No difference
2922	ENSG00000106686	SPATA6L	spermatogenesis associated 6 like	13.66	5.04	8.28	9	2.51	2.77	3.84	1.88	2.83	0.57	1.56	0.03	Up
7558	ENSG00000146966	DENND2A	DENN domain containing 2A	0.63	1.08	13.19	4.97	4.11	0.5	0.71	2.16	1.12	0.52	1.56	0.33	No difference
1264	ENSG00000078246	TULP3	TUB like protein 3	32.98	36.23	80.72	49.98	15.4	14.35	17.01	18.19	16.52	1.14	1.56	0.01	Up
11249	ENSG00000174837	ADGRE1	adhesion G protein-coupled receptor E1	11.65	9.57	15.53	12.25	1.75	3.05	2.1	12.16	5.77	3.21	1.56	0.07	No difference
6310	ENSG00000137124	ALDH1B1	aldehyde dehydrogenase 1 family member B1	148.74	144.58	52.37	115.23	31.45	39.69	38.06	27.36	35.03	3.87	1.56	0.02	Up
6368	ENSG00000137501	SYTL2	synaptotagmin like 2	46.44	43.33	29.1	39.62	5.34	11.45	11.8	15.39	12.88	1.26	1.56	0	Up
1937	ENSG00000100116	GCAT	glycine C-acetyltransferase	34.53	29.49	31.15	31.72	1.48	12.34	11.68	8.44	10.82	1.21	1.56	0	Up
14191	ENSG00000223459	TCAF1P1	TRPM8 channel associated factor 1 pseudogene 1	56.12	56.9	29.96	47.66	8.85	20.43	16.73	9.74	15.63	3.13	1.55	0.01	Up
2525	ENSG00000104147	OIP5	Opa interacting protein 5	3.24	2.11	4.98	3.44	0.84	1.27	1.38	0.87	1.18	0.15	1.55	0.04	Up
14627	ENSG00000244405	ETV5	ETS variant transcription factor 5	41.34	52.99	86.71	60.34	13.6	21.55	20.62	18.68	20.28	0.85	1.55	0	Up
15021	ENSG00000266074	BAHCC1	BAH domain and coiled-coil containing 1	47.81	52.78	16.08	38.89	11.49	6.63	17.22	10.5	11.45	3.09	1.55	0.06	No difference
15079	ENSG00000268643		NA	3.41	1.87	0.59	1.96	0.81	0.25	0.98	0.37	0.54	0.22	1.55	0.18	No difference
9511	ENSG00000164418	GRIK2	glutamate ionotropic receptor kainate type subunit 2	13.62	13.88	40.11	22.54	8.79	4.95	11.96	7.37	8.09	2.05	1.55	0.05	No difference
4928	ENSG00000125868	DSTN	destrin, actin depolymerizing factor	350.4	363.29	492.98	402.23	45.53	163.85	126.97	120	136.94	13.6	1.55	0	Up
9777	ENSG00000165912	PACSIN3	protein kinase C and casein kinase substrate in neurons 3	10.03	8.13	22.8	13.65	4.61	3.47	5	5.91	4.79	0.71	1.55	0.04	Up
2594	ENSG00000104756	KCTD9	potassium channel tetramerization domain containing 9	115.45	105.58	75.82	98.95	11.91	40.39	33.81	26.12	33.44	4.12	1.55	0	Up
9583	ENSG00000164877	MICALL2	MICAL like 2	75.08	76.81	32.08	61.32	14.63	16.35	26.27	15.05	19.23	3.54	1.55	0.02	Up
10849	ENSG00000171951	SCG2	secretogranin II	9.6	10.92	7.92	9.48	0.87	2.74	6.6	1.63	3.66	1.5	1.55	0.04	Up
1421	ENSG00000083720	OXCT1	3-oxoacid CoA-transferase 1	48.77	57.15	68.61	58.18	5.75	21.59	25.52	14.44	20.51	3.24	1.55	0	Up
5089	ENSG00000127603	MACF1	microtubule actin crosslinking factor 1	717.07	772.71	441.28	643.68	102.47	187.75	198.1	264.17	216.67	23.93	1.55	0	Up
5125	ENSG00000128052	KDR	kinase insert domain receptor	13.61	11.81	14.99	13.47	0.92	6.61	13.15	1.11	6.96	3.48	1.55	0.14	No difference
11138	ENSG00000173898	SPTBN2	spectrin beta, non-erythrocytic 2	29.65	34.85	23.89	29.46	3.16	6.77	12.89	10.47	10.04	1.78	1.55	0	Up
12844	ENSG00000188312	CENPP	centromere protein P	8.07	11.28	11.75	10.37	1.15	3.25	5.11	2.83	3.73	0.7	1.55	0.01	Up
7114	ENSG00000143322	ABL2	ABL proto-oncogene 2, non-receptor tyrosine kinase	174.56	173.8	96.84	148.4	25.78	55.16	31.25	67.01	51.14	10.52	1.55	0.01	Up
9660	ENSG00000165259	HDX	highly divergent homeobox	6.81	5.19	6.04	6.02	0.47	2.11	1.41	2.83	2.12	0.41	1.54	0.02	Up
8429	ENSG00000156398	SFXN2	sideroflexin 2	17.81	14.38	9.99	14.06	2.26	5.76	2.7	5.47	4.64	0.98	1.54	0.02	Up
9025	ENSG00000162409	PRKAA2	protein kinase AMP-activated catalytic subunit alpha 2	16.21	18.21	35.7	23.37	6.19	12.62	7.72	5.65	8.67	2.07	1.54	0.02	Up
14963	ENSG00000261556	SMG1P7	SMG1 pseudogene 7	0.7	0.8	1.07	0.86	0.11	0.37	0.11	0.55	0.35	0.13	1.54	0.11	No difference
2830	ENSG00000106004	HOXA5	homeobox A5	2.58	1.95	3.67	2.73	0.5	0.45	2.03	0.88	1.12	0.47	1.54	0.08	No difference
11072	ENSG00000173421	IHO1	interactor of HORMAD1 1	10.29	1.48	2.46	4.74	2.79	1.05	1.45	0.73	1.08	0.21	1.54	0.14	No difference
3117	ENSG00000108679	LGALS3BP	galectin 3 binding protein	1376.99	1317.37	1304.34	1332.9	22.36	399.31	540.6	447.14	462.35	41.49	1.54	0	Up
3517	ENSG00000112319	EYA4	EYA transcriptional coactivator and phosphatase 4	59.68	72.75	104.49	78.97	13.3	41.22	17	28.03	28.75	7	1.54	0.01	Up
13787	ENSG00000204815	ODAD4	outer dynein arm docking complex subunit 4	1.72	0.5	3.69	1.97	0.93	0.51	0.62	0.52	0.55	0.03	1.54	0.16	No difference
11349	ENSG00000175573	C11orf68	chromosome 11 open reading frame 68	77.65	74.28	62.82	71.58	4.49	25.61	28.58	19.77	24.65	2.59	1.54	0	Up
8274	ENSG00000154646	TMPRSS15	transmembrane serine protease 15	1.22	1.85	0.67	1.25	0.34	0.09	1.17	0.41	0.56	0.32	1.54	0.21	No difference
14822	ENSG00000255663		NA	4.23	1.8	5.25	3.76	1.02	1.46	1.22	1.03	1.24	0.12	1.53	0.05	No difference
10964	ENSG00000172716	SLFN11	schlafen family member 11	57.33	73.03	46.5	58.96	7.7	14.54	22.89	23.33	20.26	2.86	1.53	0	Up
12484	ENSG00000185480	PARPBP	PARP1 binding protein	7.53	10.54	14.08	10.72	1.89	4.37	4.15	3.08	3.87	0.4	1.53	0.01	Up
13956	ENSG00000213199	ASIC3	acid sensing ion channel subunit 3	10.04	8.03	11.36	9.81	0.97	3.53	2.52	4.56	3.54	0.59	1.53	0.01	Up
12149	ENSG00000183048	SLC25A10	solute carrier family 25 member 10	24.77	25.36	18.29	22.81	2.26	10.2	9.83	4.21	8.08	1.94	1.53	0.01	Up
9965	ENSG00000166833	NAV2	neuron navigator 2	108.28	130.95	41.18	93.47	26.95	35.06	30.93	20.46	28.82	4.35	1.53	0.03	Up
14283	ENSG00000227855	DPY19L2P3	DPY19L2 pseudogene 3	3.05	3.54	2.54	3.04	0.29	1.16	1.56	0.56	1.1	0.29	1.53	0.04	Up
1192	ENSG00000076067	RBMS2	RNA binding motif single stranded interacting protein 2	70.73	59.51	66.87	65.7	3.29	20.54	24.07	23.48	22.7	1.09	1.53	0	Up
12768	ENSG00000187676	B3GLCT	beta 3-glucosyltransferase	25.15	23.73	22.91	23.93	0.65	10.23	9.13	5.88	8.41	1.31	1.53	0	Up
3411	ENSG00000111664	GNB3	G protein subunit beta 3	2.64	0.64	1.97	1.75	0.59	0.57	0.87	0.27	0.57	0.17	1.53	0.13	No difference
14907	ENSG00000259040	BLOC1S5-TXNDC5	BLOC1S5-TXNDC5 readthrough (NMD candidate)	0	1.92	6.39	2.77	1.89	2.65	1.06	0	1.24	0.77	1.53	0.6	No difference
13452	ENSG00000198353	HOXC4	homeobox C4	10.45	8.67	10.98	10.03	0.7	3.64	2.59	4.57	3.6	0.57	1.53	0.01	Up
8318	ENSG00000155099	PIP4P2	phosphatidylinositol-4,5-bisphosphate 4-phosphatase 2	15.51	15.58	35.69	22.26	6.71	6.97	8.34	8.28	7.86	0.45	1.53	0.02	Up
15139	ENSG00000271672	DUXAP8	double homeobox A pseudogene 8	1.59	0.89	4.08	2.19	0.97	0.29	1.21	0.87	0.79	0.27	1.52	0.16	No difference
5436	ENSG00000130881	LRP3	LDL receptor related protein 3	34.65	37.42	38.18	36.75	1.07	13.03	24.35	6.57	14.65	5.2	1.52	0.02	Up
3456	ENSG00000111875	ASF1A	anti-silencing function 1A histone chaperone	27.44	25.69	55.93	36.36	9.8	11.37	11.53	15.34	12.75	1.3	1.52	0.01	Up
14875	ENSG00000258186	SLC7A5P2	solute carrier family 7 member 5 pseudogene 2	1.6	1.39	0.16	1.05	0.45	0.67	0.67	0	0.45	0.22	1.52	0.44	No difference
9930	ENSG00000166664	CHRFAM7A	CHRNA7 (exons 5-10) and FAM7A (exons A-E) fusion	0.81	0.96	0.93	0.9	0.05	0.93	0.37	0.07	0.46	0.25	1.52	0.19	No difference
5213	ENSG00000128944	KNSTRN	kinetochore localized astrin (SPAG5) binding protein	19.43	20.41	30.35	23.4	3.49	6.89	10.54	8.07	8.5	1.07	1.52	0.01	Up
5204	ENSG00000128881	TTBK2	tau tubulin kinase 2	58.73	46.43	60.62	55.26	4.45	22.82	16.13	19.25	19.4	1.93	1.52	0	Up
7660	ENSG00000148019	CEP78	centrosomal protein 78	41.17	42.53	31.23	38.31	3.56	18.2	11.2	10.69	13.36	2.42	1.52	0	Up
2718	ENSG00000105426	PTPRS	protein tyrosine phosphatase receptor type S	177.96	170.16	84.62	144.24	29.9	36.16	72.68	40.03	49.62	11.58	1.52	0.01	Up
7247	ENSG00000144036	EXOC6B	exocyst complex component 6B	60.53	70.08	79.32	69.98	5.42	33.37	25.97	16.96	25.43	4.74	1.52	0	Up
196	ENSG00000008735	MAPK8IP2	mitogen-activated protein kinase 8 interacting protein 2	2.37	3.84	6.7	4.3	1.27	1.32	2.05	1.24	1.54	0.26	1.52	0.05	Up
7373	ENSG00000145198	VWA5B2	von Willebrand factor A domain containing 5B2	0.57	1.41	1.44	1.14	0.28	0.45	0.38	0.32	0.38	0.03	1.52	0.07	No difference
3803	ENSG00000115183	TANC1	tetratricopeptide repeat, ankyrin repeat and coiled-coil containing 1	133.16	140.26	164.08	145.83	9.35	58.24	51.24	44.18	51.22	4.06	1.52	0	Up
6531	ENSG00000138587	MNS1	meiosis specific nuclear structural 1	6.01	4.77	4.49	5.09	0.47	1.62	2.59	1.18	1.8	0.42	1.52	0.02	Up
11474	ENSG00000176732	PFN4	profilin family member 4	0.36	2.35	1.39	1.37	0.58	0.88	0.35	0.19	0.47	0.21	1.51	0.18	No difference
15141	ENSG00000271793		NA	446.39	409.25	383.46	413.03	18.27	110.79	151.65	179.28	147.24	19.89	1.51	0	Up
3048	ENSG00000108106	UBE2S	ubiquitin conjugating enzyme E2 S	198.86	180.77	67.78	149.14	41.01	37.44	41.33	64.66	47.81	8.5	1.51	0.02	Up
8410	ENSG00000156172	CFAP418	cilia and flagella associated protein 418	5.49	7.78	8.18	7.15	0.84	3.04	3.39	1.59	2.67	0.55	1.51	0.02	Up
12866	ENSG00000188522	FAM83G	family with sequence similarity 83 member G	45.42	46.98	37.71	43.37	2.87	19.54	10.99	15.64	15.39	2.47	1.51	0	Up
5060	ENSG00000127337	YEATS4	YEATS domain containing 4	27.5	16.4	31.28	25.06	4.46	8.55	11.01	6.93	8.83	1.19	1.51	0.01	Up
7236	ENSG00000143970	ASXL2	ASXL transcriptional regulator 2	176.73	133.43	77.2	129.12	28.81	46.4	37.93	42.99	42.44	2.46	1.51	0.01	Up
10027	ENSG00000167123	CERCAM	cerebral endothelial cell adhesion molecule	151.35	137.87	175.91	155.04	11.13	28.18	99.72	56.87	61.59	20.79	1.51	0.02	Up
814	ENSG00000065150	IPO5	importin 5	361.92	390.61	457.84	403.46	28.42	163	142.74	121.26	142.33	12.05	1.51	0	Up
4087	ENSG00000117318	ID3	inhibitor of DNA binding 3, HLH protein	101.55	82.12	9.26	64.31	28.09	14.95	15.69	8.78	13.14	2.19	1.51	0.24	No difference
612	ENSG00000051341	POLQ	DNA polymerase theta	15.04	11.41	10.42	12.29	1.41	9.21	6.64	1.1	5.65	2.39	1.51	0.12	No difference
1641	ENSG00000089682	RBM41	RNA binding motif protein 41	23.79	36.97	42.85	34.53	5.63	16.08	10.96	10.67	12.57	1.76	1.51	0.01	Up
6440	ENSG00000137942	FNBP1L	formin binding protein 1 like	30.94	36.61	69.85	45.8	12.14	16.5	17.4	14.07	15.99	1	1.51	0.01	Up
4264	ENSG00000119408	NEK6	NIMA related kinase 6	138.99	131.37	75.93	115.43	19.87	30.27	59.59	32.29	40.72	9.45	1.51	0.01	Up
14622	ENSG00000244257	PKD1P1	polycystin 1, transient receptor potential channel interacting pseudogene 1	42.94	39.46	14.03	32.15	9.11	1.65	16.41	27.43	15.16	7.47	1.51	0.24	No difference
5808	ENSG00000134030	CTIF	cap binding complex dependent translation initiation factor	154.29	159.55	173.38	162.4	5.69	74.95	49.16	50.96	58.36	8.31	1.5	0	Up
14580	ENSG00000243244	STON1	stonin 1	13.38	16.09	39.06	22.84	8.15	4.58	8.99	12.88	8.81	2.4	1.5	0.05	No difference
14749	ENSG00000253485	PCDHGA5	protocadherin gamma subfamily A, 5	4.46	2.23	0.99	2.56	1.01	0.5	0.93	0.63	0.68	0.13	1.5	0.11	No difference
4284	ENSG00000119599	DCAF4	DDB1 and CUL4 associated factor 4	20.86	19.56	37.2	25.87	5.68	7.61	9.99	10.59	9.4	0.91	1.5	0.01	Up
2255	ENSG00000101752	MIB1	MIB E3 ubiquitin protein ligase 1	146.31	123.93	149.02	139.75	7.95	51.8	46.93	49.05	49.26	1.41	1.5	0	Up
12195	ENSG00000183458	PKD1P3	polycystin 1, transient receptor potential channel interacting pseudogene 3	105.35	81.02	47.77	78.04	16.69	28.93	34.57	16.54	26.68	5.33	1.5	0.01	Up
15164	ENSG00000273136	NBPF26	NBPF member 26	64.05	65.39	50.16	59.87	4.87	23.64	15.23	25.09	21.32	3.07	1.5	0	Up
5154	ENSG00000128482	RNF112	ring finger protein 112	3.33	3.32	1.93	2.86	0.46	2.38	0.38	0.85	1.21	0.6	1.5	0.12	No difference
6903	ENSG00000141447	OSBPL1A	oxysterol binding protein like 1A	72.34	61.35	92.52	75.41	9.13	22.91	31.3	26.04	26.75	2.45	1.5	0	Up
4263	ENSG00000119403	PHF19	PHD finger protein 19	41.17	43.11	51.38	45.22	3.13	14.57	18.1	16	16.22	1.03	1.5	0	Up
3261	ENSG00000110076	NRXN2	neurexin 2	2.73	3.11	1.93	2.59	0.35	0.27	2.36	0.95	1.19	0.62	1.5	0.15	No difference
5131	ENSG00000128203	ASPHD2	aspartate beta-hydroxylase domain containing 2	9.93	11.82	15.9	12.55	1.76	5.01	2.98	6.57	4.85	1.04	1.5	0.02	Up
5840	ENSG00000134250	NOTCH2	notch receptor 2	517.81	513.9	451.96	494.56	21.33	180.67	154.97	191.74	175.79	10.89	1.5	0	Up
306	ENSG00000013619	MAMLD1	mastermind like domain containing 1	25.95	25.32	19.28	23.52	2.12	6.23	7.08	11.65	8.32	1.68	1.5	0.01	Up
15237	ENSG00000277156	TOMM40P1	TOMM40 pseudogene 1	1.22	1.62	0.12	0.98	0.45	1.48	0	0.22	0.57	0.46	1.5	0.49	No difference
7981	ENSG00000151623	NR3C2	nuclear receptor subfamily 3 group C member 2	9.83	8.01	7.47	8.44	0.72	2.93	2.67	3.08	2.89	0.12	1.49	0.01	Up
9470	ENSG00000164236	ANKRD33B	ankyrin repeat domain 33B	14.59	12.71	14.28	13.86	0.58	2.95	4.87	8.28	5.37	1.56	1.49	0.02	Up
15289	ENSG00000280987	MATR3	matrin 3	28.62	34.73	45.25	36.2	4.86	17.86	9.97	12.61	13.48	2.32	1.49	0	Up
11929	ENSG00000181027	FKRP	fukutin related protein	72.22	60.06	43.17	58.48	8.42	19.12	19.94	20.5	19.85	0.4	1.49	0	Up
15759	ENSG00000291242		NA	1.67	3.19	1.74	2.2	0.49	1.46	0.49	0.54	0.83	0.32	1.49	0.08	No difference
10632	ENSG00000170558	CDH2	cadherin 2	323.44	329.55	382.28	345.09	18.68	143.54	120.62	106.17	123.44	10.88	1.49	0	Up
10596	ENSG00000170365	SMAD1	SMAD family member 1	13.74	19.42	37.87	23.67	7.28	9.6	9.07	7.2	8.62	0.73	1.49	0.02	Up
4174	ENSG00000118263	KLF7	Kruppel like factor 7	61.93	62.91	85.39	70.08	7.66	24.05	22.01	29.46	25.17	2.22	1.49	0	Up
14202	ENSG00000223802	CERS1	ceramide synthase 1	1.2	2.08	2.35	1.88	0.35	0.18	1.44	1.05	0.89	0.37	1.49	0.17	No difference
12439	ENSG00000185189	NRBP2	nuclear receptor binding protein 2	92.4	80.73	79.51	84.21	4.11	27.74	38.87	24.46	30.36	4.36	1.49	0	Up
9293	ENSG00000163644	PPM1K	protein phosphatase, Mg2+/Mn2+ dependent 1K	77.39	76.6	64.9	72.97	4.04	29.55	29.77	19.36	26.23	3.44	1.49	0	Up
13399	ENSG00000198056	PRIM1	DNA primase subunit 1	5.91	5.92	15.2	9.01	3.09	2.79	4.65	2.58	3.34	0.66	1.49	0.05	Up
14328	ENSG00000230373	GOLGA6L5P	golgin A6 family like 5, pseudogene	15.64	12.04	20.6	16.09	2.48	5.04	4.73	8.4	6.06	1.18	1.49	0.01	Up
14330	ENSG00000230453	ANKRD18B	ankyrin repeat domain 18B	7.26	1.29	2.04	3.53	1.88	2.7	0.32	0.76	1.26	0.73	1.49	0.22	No difference
8080	ENSG00000152492	CCDC50	coiled-coil domain containing 50	113.99	117.75	116.61	116.12	1.11	38.51	49.3	37.46	41.76	3.78	1.49	0	Up
7184	ENSG00000143630	HCN3	hyperpolarization activated cyclic nucleotide gated potassium channel 3	6.46	7.01	14.77	9.41	2.68	3.59	4.18	2.69	3.49	0.43	1.49	0.03	Up
15110	ENSG00000270231	NBPF8	NBPF member 8	21.91	20.96	35.96	26.28	4.85	10.14	10.63	8.12	9.63	0.77	1.49	0.01	Up
15538	ENSG00000290737		NA	8.26	7.34	3.25	6.28	1.54	2.31	1.85	1.52	1.89	0.23	1.48	0.05	Up
15132	ENSG00000271361	HTATSF1P2	HIV-1 Tat specific factor 1 pseudogene 2	2.74	2.44	4.96	3.38	0.79	0.66	1.7	1.57	1.31	0.33	1.48	0.06	No difference
433	ENSG00000031691	CENPQ	centromere protein Q	9.1	9.45	10.92	9.83	0.56	2.6	4.54	3.84	3.66	0.57	1.48	0.01	Up
13890	ENSG00000206149	HERC2P9	HERC2 pseudogene 9	6.99	5.87	3.85	5.57	0.92	1.97	1.61	1.87	1.82	0.11	1.48	0.02	Up
11637	ENSG00000178184	PARD6G	par-6 family cell polarity regulator gamma	7.58	9.42	8.32	8.44	0.53	3.58	3.02	2.54	3.05	0.3	1.48	0.01	Up
8576	ENSG00000157927	RADIL	Rap associating with DIL domain	0.39	1.11	0.48	0.66	0.23	0	0.53	0.85	0.46	0.25	1.48	0.39	No difference
12159	ENSG00000183111	ARHGEF37	Rho guanine nucleotide exchange factor 37	7.44	6.1	10.53	8.02	1.31	5.08	3.08	1.61	3.25	1.01	1.48	0.04	Up
4384	ENSG00000120328	PCDHB12	protocadherin beta 12	1.95	1.03	1.04	1.34	0.31	0.23	0.86	0.41	0.5	0.19	1.48	0.1	No difference
1031	ENSG00000071282	LMCD1	LIM and cysteine rich domains 1	53.37	52.78	49.77	51.97	1.12	14.53	12.73	35.01	20.75	7.15	1.48	0.01	Up
2842	ENSG00000106069	CHN2	chimerin 2	4.68	3.62	5.44	4.58	0.53	1.05	2.33	1.83	1.74	0.37	1.48	0.03	Up
1092	ENSG00000073150	PANX2	pannexin 2	23.37	24.97	25.8	24.71	0.71	9.28	8.63	8.92	8.95	0.19	1.48	0	Up
1951	ENSG00000100196	KDELR3	KDEL endoplasmic reticulum protein retention receptor 3	53.69	49.54	42.97	48.73	3.12	9.34	16.83	32.57	19.58	6.85	1.48	0.02	Up
10435	ENSG00000169302	STK32A	serine/threonine kinase 32A	5.5	3.56	18.07	9.04	4.55	2.37	3.1	3.56	3.01	0.35	1.48	0.11	No difference
15748	ENSG00000291213	DPY19L2P3	DPY19L2 pseudogene 3	5.93	7.57	2.8	5.44	1.4	1.48	2.08	1.43	1.66	0.21	1.48	0.05	No difference
1495	ENSG00000085999	RAD54L	RAD54 like	6.02	4.97	8.65	6.55	1.1	1.49	3.83	2.4	2.57	0.68	1.47	0.04	Up
12763	ENSG00000187634	SAMD11	sterile alpha motif domain containing 11	6.19	8.48	1.8	5.49	1.96	1.38	1.26	1.63	1.42	0.11	1.47	0.12	No difference
205	ENSG00000009694	TENM1	teneurin transmembrane protein 1	0	11.49	18.54	10.01	5.4	1.55	1.05	1.21	1.27	0.15	1.47	0.56	No difference
7192	ENSG00000143702	CEP170	centrosomal protein 170	151.25	116.9	108.57	125.57	13.06	41.48	37.92	56.32	45.24	5.63	1.47	0	Up
10063	ENSG00000167371	PRRT2	proline rich transmembrane protein 2	4.67	8.04	6.8	6.5	0.99	4.31	0.75	4.01	3.02	1.14	1.47	0.11	No difference
3066	ENSG00000108370	RGS9	regulator of G protein signaling 9	4.18	3.58	5.6	4.45	0.6	2.06	1.09	1.93	1.69	0.31	1.47	0.03	Up
10338	ENSG00000168807	SNTB2	syntrophin beta 2	137.36	146.65	64.11	116.04	26.1	44.05	34.37	38.29	38.9	2.81	1.47	0.01	Up
1196	ENSG00000076248	UNG	uracil DNA glycosylase	44.16	44.13	47.79	45.36	1.21	16.16	21.41	12.73	16.77	2.52	1.47	0	Up
3366	ENSG00000111261	MANSC1	MANSC domain containing 1	1.57	2.29	4.59	2.82	0.91	1.73	1.2	0.47	1.14	0.37	1.47	0.11	No difference
12651	ENSG00000186567	CEACAM19	CEA cell adhesion molecule 19	9.21	11.6	14.29	11.7	1.47	3.66	5.08	4.42	4.39	0.41	1.47	0.01	Up
6567	ENSG00000138735	PDE5A	phosphodiesterase 5A	45.84	55.88	58.15	53.29	3.78	34.23	18.03	11.73	21.33	6.7	1.47	0.01	Up
1555	ENSG00000087494	PTHLH	parathyroid hormone like hormone	11.53	9.65	10.11	10.43	0.57	4.11	3.31	3.77	3.73	0.23	1.47	0.01	Up
6202	ENSG00000136492	BRIP1	BRCA1 interacting helicase 1	22.87	15.61	16.36	18.28	2.31	5.75	6.29	6.94	6.33	0.34	1.47	0	Up
13870	ENSG00000205726	ITSN1	intersectin 1	157.41	148.23	154.03	153.22	2.68	59.12	67.53	42.43	56.36	7.38	1.47	0	Up
2899	ENSG00000106538	RARRES2	retinoic acid receptor responder 2	301.15	282.61	72.73	218.83	73.25	68.58	128.07	31.86	76.17	28.03	1.47	0.11	No difference
1332	ENSG00000080561	MID2	midline 2	19.57	18.23	28.46	22.09	3.21	9.97	10	5.48	8.48	1.5	1.46	0.01	Up
2193	ENSG00000101298	SNPH	syntaphilin	21.69	19.76	24.15	21.87	1.27	7.41	8.59	8.07	8.02	0.34	1.46	0	Up
12258	ENSG00000183783	KCTD8	potassium channel tetramerization domain containing 8	7.67	11.84	4.76	8.09	2.05	3.18	1.52	3.44	2.71	0.6	1.46	0.05	No difference
497	ENSG00000039560	RAI14	retinoic acid induced 14	143.11	143.86	114.55	133.84	9.65	46.06	61.97	39.05	49.03	6.78	1.46	0	Up
5857	ENSG00000134318	ROCK2	Rho associated coiled-coil containing protein kinase 2	74.59	84.57	99.09	86.08	7.11	33.94	33.67	26.75	31.46	2.35	1.46	0	Up
1015	ENSG00000070808	CAMK2A	calcium/calmodulin dependent protein kinase II alpha	1.26	0.97	1.02	1.08	0.09	0.34	0.32	0.49	0.38	0.05	1.46	0.06	No difference
2940	ENSG00000106853	PTGR1	prostaglandin reductase 1	71.12	71.56	186.61	109.76	38.42	43.36	26.11	43.16	37.54	5.72	1.46	0.02	Up
14042	ENSG00000214022	REPIN1	replication initiator 1	300.15	336.27	242.36	292.93	27.35	111.18	106.33	99.16	105.56	3.49	1.46	0	Up
5088	ENSG00000127586	CHTF18	chromosome transmission fidelity factor 18	41.26	52.85	27.73	40.62	7.26	11.33	15.32	15.19	13.95	1.31	1.46	0.01	Up
7538	ENSG00000146733	PSPH	phosphoserine phosphatase	33.51	36.12	126.04	65.22	30.42	21.84	22.5	18.35	20.9	1.29	1.46	0.05	No difference
14047	ENSG00000214063	TSPAN4	tetraspanin 4	116.78	116.24	97.41	110.14	6.37	32.65	49.89	38.76	40.43	5.05	1.46	0	Up
10527	ENSG00000169933	FRMPD4	FERM and PDZ domain containing 4	0.12	0.52	1.77	0.8	0.5	0.09	0.84	0.1	0.34	0.25	1.46	0.34	No difference
8228	ENSG00000154146	NRGN	neurogranin	6.08	4.18	3.3	4.52	0.82	1.08	1.87	1.67	1.54	0.24	1.46	0.03	Up
924	ENSG00000068078	FGFR3	fibroblast growth factor receptor 3	2.3	2.68	0.87	1.95	0.55	0.39	2.07	0.22	0.89	0.59	1.46	0.23	No difference
8388	ENSG00000155970	MICU3	mitochondrial calcium uptake family member 3	13.18	15.42	6.87	11.82	2.56	4.17	3.4	3.68	3.75	0.22	1.45	0.03	Up
5003	ENSG00000126705	AHDC1	AT-hook DNA binding motif containing 1	64.04	75.26	86.37	75.22	6.45	31.24	26.72	25.12	27.69	1.83	1.45	0	Up
12505	ENSG00000185614	INKA1	inka box actin regulator 1	1.62	1.45	2.32	1.8	0.27	0.75	1.46	0.25	0.82	0.35	1.45	0.13	No difference
12791	ENSG00000187840	EIF4EBP1	eukaryotic translation initiation factor 4E binding protein 1	98.66	97.4	142.28	112.78	14.76	40.53	42.77	39.49	40.93	0.97	1.45	0	Up
5079	ENSG00000127530	OR7C1	olfactory receptor family 7 subfamily C member 1	4.54	1.58	0.31	2.14	1.25	1.87	0	1.65	1.17	0.59	1.45	0.54	No difference
13835	ENSG00000205309	NT5M	5',3'-nucleotidase, mitochondrial	2.14	4.34	3.34	3.27	0.63	1.48	1.46	0.74	1.23	0.24	1.45	0.05	Up
12594	ENSG00000186174	BCL9L	BCL9 like	353.36	366.41	163.22	294.33	65.66	114.24	105.19	85.53	101.65	8.47	1.45	0.01	Up
13145	ENSG00000196730	DAPK1	death associated protein kinase 1	136	137.13	138.63	137.25	0.76	41.25	51.21	60.35	50.93	5.52	1.45	0	Up
9557	ENSG00000164692	COL1A2	collagen type I alpha 2 chain	930.09	970.87	755.97	885.64	65.9	208.41	1386.78	116.78	570.66	408.92	1.45	0.18	No difference
10091	ENSG00000167535	CACNB3	calcium voltage-gated channel auxiliary subunit beta 3	26.95	24.26	36.08	29.1	3.58	8.64	12.09	12.19	10.97	1.17	1.45	0	Up
6247	ENSG00000136824	SMC2	structural maintenance of chromosomes 2	44.44	42.76	55.39	47.53	3.96	19.07	18.63	15.22	17.64	1.22	1.45	0	Up
642	ENSG00000054277	OPN3	opsin 3	24.73	35.63	58.74	39.7	10.03	11.91	19.48	13.26	14.89	2.33	1.45	0.01	Up
12300	ENSG00000184166	OR1D2	olfactory receptor family 1 subfamily D member 2	3.36	4.35	4.94	4.22	0.46	2.21	1.3	1.36	1.62	0.29	1.44	0.03	Up
8618	ENSG00000158352	SHROOM4	shroom family member 4	16.82	14.99	15.77	15.86	0.53	3.61	10	5.31	6.31	1.91	1.44	0.02	Up
5271	ENSG00000129534	MIS18BP1	MIS18 binding protein 1	36.21	29.19	62.86	42.75	10.25	15.72	10.18	23.61	16.51	3.9	1.44	0.02	Up
6987	ENSG00000142178	SIK1	salt inducible kinase 1	27.37	22.96	17.62	22.65	2.82	8.68	5.38	10.36	8.14	1.46	1.44	0.01	Up
8311	ENSG00000155034	FBXL18	F-box and leucine rich repeat protein 18	75.1	73.58	34.04	60.91	13.44	23.16	18.57	19.47	20.4	1.41	1.44	0.01	Up
11200	ENSG00000174442	ZWILCH	zwilch kinetochore protein	19.12	30.08	26.69	25.3	3.24	9.95	9.83	8.41	9.4	0.49	1.44	0	Up
7591	ENSG00000147231	RADX	RPA1 related single stranded DNA binding protein, X-linked	9.15	7.09	6.79	7.68	0.74	2.13	2.88	3.27	2.76	0.33	1.44	0.01	Up
2716	ENSG00000105409	ATP1A3	ATPase Na+/K+ transporting subunit alpha 3	2.08	1.96	2.9	2.31	0.3	1.37	0.54	0.86	0.92	0.24	1.44	0.06	No difference
15465	ENSG00000290386		NA	15.66	18.94	7.49	14.03	3.4	3.14	4.89	5.32	4.45	0.67	1.44	0.04	Up
11836	ENSG00000180182	MED14	mediator complex subunit 14	91.7	124.05	114.21	109.99	9.57	38.25	42.6	40.33	40.39	1.26	1.44	0	Up
12043	ENSG00000182240	BACE2	beta-secretase 2	51.18	51.79	66.06	56.34	4.86	20.3	28.38	15.68	21.45	3.71	1.44	0	Up
7324	ENSG00000144677	CTDSPL	CTD small phosphatase like	42.49	54.47	61.53	52.83	5.56	16.64	21.57	20.97	19.73	1.55	1.44	0	Up
13392	ENSG00000198034	RPS4X	ribosomal protein S4 X-linked	1512.92	1452.52	1521.36	1495.6	21.67	484.2	623.94	554.96	554.37	40.34	1.44	0	Up
8801	ENSG00000160208	RRP1B	ribosomal RNA processing 1B	110.76	107.44	86.39	101.53	7.63	40.79	35.25	35.27	37.1	1.84	1.44	0	Up
14392	ENSG00000234127	TRIM26	tripartite motif containing 26	17.58	23.02	16.2	18.93	2.08	11.33	3.26	8.55	7.71	2.37	1.44	0.03	Up
10479	ENSG00000169641	LUZP1	leucine zipper protein 1	113.43	138.45	109.83	120.57	9	54.9	42.49	37.04	44.81	5.28	1.44	0	Up
9853	ENSG00000166268	MYRFL	myelin regulatory factor like	1.08	0.28	2.68	1.35	0.71	0.08	0.59	1.01	0.56	0.27	1.44	0.34	No difference
9521	ENSG00000164506	STXBP5	syntaxin binding protein 5	55.55	54.4	76.32	62.09	7.12	24.8	25.58	19.08	23.15	2.05	1.44	0	Up
11480	ENSG00000176842	IRX5	iroquois homeobox 5	29.43	29.63	12.09	23.72	5.81	8.16	7.27	6.6	7.35	0.45	1.43	0.03	Up
12263	ENSG00000183814	LIN9	lin-9 DREAM MuvB core complex component	5.07	6.01	7.89	6.32	0.83	3.06	2.05	2.21	2.44	0.31	1.43	0.02	Up
4195	ENSG00000118508	RAB32	RAB32, member RAS oncogene family	61.95	69.78	106.89	79.54	13.86	22.86	42.97	25	30.27	6.38	1.43	0.01	Up
6801	ENSG00000140534	TICRR	TOPBP1 interacting checkpoint and replication regulator	12.31	12.1	12.39	12.27	0.09	6.61	7.3	1.9	5.27	1.7	1.43	0.05	Up
8186	ENSG00000153786	ZDHHC7	zinc finger DHHC-type palmitoyltransferase 7	191.81	171.87	147.54	170.41	12.8	58.84	68.9	60.5	62.75	3.11	1.43	0	Up
8552	ENSG00000157657	ZNF618	zinc finger protein 618	34.42	37.61	48.56	40.19	4.28	13.16	17.32	15.07	15.18	1.2	1.43	0	Up
1309	ENSG00000079482	OPHN1	oligophrenin 1	46.93	48.52	36.01	43.82	3.93	17.99	13.74	16.09	15.94	1.23	1.43	0	Up
4151	ENSG00000117877	POLR1G	RNA polymerase I subunit G	37.04	21.17	9.95	22.72	7.86	9.01	5.53	5.25	6.6	1.21	1.43	0.06	No difference
9202	ENSG00000163293	NIPAL1	NIPA like domain containing 1	3.1	3.63	1.15	2.63	0.75	1.95	0.12	1.93	1.33	0.61	1.43	0.31	No difference
11294	ENSG00000175183	CSRP2	cysteine and glycine rich protein 2	13.27	15.65	16.99	15.3	1.09	5.48	4.54	7.86	5.96	0.99	1.43	0.01	Up
11461	ENSG00000176619	LMNB2	lamin B2	228.35	230.55	149.5	202.8	26.66	78.04	77.62	65.79	73.82	4.02	1.43	0	Up
7716	ENSG00000148516	ZEB1	zinc finger E-box binding homeobox 1	27.58	35.34	50.08	37.67	6.6	12.26	16.74	13.89	14.3	1.31	1.43	0	Up
8551	ENSG00000157654	PALM2AKAP2	PALM2 and AKAP2 fusion	264.88	294.13	267.5	275.51	9.34	94.4	85.5	132.67	104.19	14.47	1.43	0	Up
14493	ENSG00000240184	PCDHGC3	protocadherin gamma subfamily C, 3	70.62	65.49	46.36	60.82	7.38	11.63	37.19	23.87	24.23	7.38	1.43	0.02	Up
5278	ENSG00000129596	CDO1	cysteine dioxygenase type 1	2	2.61	5.22	3.28	0.99	0.89	2.56	0.77	1.4	0.58	1.43	0.11	No difference
779	ENSG00000064225	ST3GAL6	ST3 beta-galactoside alpha-2,3-sialyltransferase 6	14.79	17.67	23.9	18.79	2.69	5.68	6.94	9.55	7.39	1.14	1.43	0.01	Up
703	ENSG00000058804	NDC1	NDC1 transmembrane nucleoporin	46.46	46.95	42.09	45.17	1.55	20.9	16.5	13.41	16.94	2.18	1.43	0	Up
1703	ENSG00000091127	PUS7	pseudouridine synthase 7	44	46.44	38.4	42.95	2.38	23.23	17.17	9.8	16.73	3.88	1.43	0.01	Up
8021	ENSG00000151929	BAG3	BAG cochaperone 3	105.44	97.49	79.04	93.99	7.82	39.37	34.39	30.31	34.69	2.62	1.43	0	Up
1027	ENSG00000071205	ARHGAP10	Rho GTPase activating protein 10	29.04	29.64	34.71	31.13	1.8	11.18	11.2	12.94	11.77	0.58	1.42	0	Up
8296	ENSG00000154845	PPP4R1	protein phosphatase 4 regulatory subunit 1	178.38	156.47	157.63	164.16	7.12	64.32	57.26	61.62	61.06	2.06	1.42	0	Up
7612	ENSG00000147454	SLC25A37	solute carrier family 25 member 37	184.64	181.68	330.99	232.44	49.29	60.23	68.69	141.61	90.18	25.83	1.42	0.02	Up
3086	ENSG00000108479	GALK1	galactokinase 1	34.42	31.03	29.13	31.53	1.55	11.29	14.75	9.24	11.76	1.61	1.42	0	Up
2002	ENSG00000100345	MYH9	myosin heavy chain 9	4217.02	4099.23	1987.55	3434.6	724.32	1246.46	1404.11	1035.01	1228.53	106.92	1.42	0.01	Up
15300	ENSG00000282936		NA	6.16	5.56	2.41	4.71	1.16	2.24	1.18	1.2	1.54	0.35	1.42	0.07	No difference
15242	ENSG00000277443	MARCKS	myristoylated alanine rich protein kinase C substrate	649.73	656.15	819.91	708.6	55.69	249.98	214.32	338.95	267.75	37.06	1.42	0	Up
1109	ENSG00000073792	IGF2BP2	insulin like growth factor 2 mRNA binding protein 2	71.01	63.81	81.65	72.16	5.18	21.92	25.46	35.1	27.49	3.94	1.42	0	Up
44	ENSG00000004139	SARM1	sterile alpha and TIR motif containing 1	140.29	132.12	68.9	113.77	22.56	43.28	52.5	27.98	41.25	7.15	1.42	0.01	Up
5685	ENSG00000132846	ZBED3	zinc finger BED-type containing 3	22.49	28.06	29.9	26.82	2.23	9.18	11.68	9.82	10.23	0.75	1.42	0	Up
13702	ENSG00000204176	SYT15	synaptotagmin 15	10.34	6.77	7.9	8.34	1.05	2.2	4.24	2.89	3.11	0.6	1.42	0.02	Up
9287	ENSG00000163629	PTPN13	protein tyrosine phosphatase non-receptor type 13	40.53	44.21	49.89	44.87	2.72	17.49	21.54	12.78	17.27	2.53	1.42	0	Up
6817	ENSG00000140682	TGFB1I1	transforming growth factor beta 1 induced transcript 1	39.64	29.89	44.38	37.97	4.26	11.54	16.23	15.13	14.3	1.42	1.42	0	Up
10577	ENSG00000170264	FAM161A	FAM161 centrosomal protein A	3.76	5.19	18.91	9.28	4.83	2.91	4.36	2.59	3.29	0.54	1.42	0.12	No difference
8350	ENSG00000155545	MIER3	MIER family member 3	74.86	52	24.06	50.31	14.69	18.69	11.97	17.86	16.17	2.12	1.42	0.03	Up
12609	ENSG00000186283	TOR3A	torsin family 3 member A	52.77	52	77.46	60.74	8.36	23.62	21.98	22.54	22.71	0.48	1.42	0	Up
8628	ENSG00000158445	KCNB1	potassium voltage-gated channel subfamily B member 1	4.38	5.19	3.44	4.34	0.51	1.48	1.06	2.36	1.63	0.38	1.42	0.04	Up
8601	ENSG00000158163	DZIP1L	DAZ interacting zinc finger protein 1 like	24.89	16.2	12.67	17.92	3.63	8.92	4.43	5.48	6.28	1.36	1.42	0.02	Up
13457	ENSG00000198369	SPRED2	sprouty related EVH1 domain containing 2	45.61	54.25	62.33	54.06	4.83	16.87	23.52	21.28	20.56	1.95	1.42	0	Up
8111	ENSG00000152818	UTRN	utrophin	147.55	143.03	133.16	141.25	4.25	55.49	45.84	57.72	53.02	3.65	1.42	0	Up
15360	ENSG00000285130		NA	5.57	3.3	2.16	3.68	1	1.55	0.9	1.14	1.2	0.19	1.42	0.06	No difference
4437	ENSG00000120837	NFYB	nuclear transcription factor Y subunit beta	45.41	54.51	47.41	49.11	2.76	15.46	20.38	19.69	18.51	1.54	1.42	0	Up
13307	ENSG00000197603	CPLANE1	ciliogenesis and planar polarity effector complex subunit 1	50.32	51.75	53.56	51.88	0.94	16.03	19.09	24.31	19.81	2.42	1.41	0	Up
450	ENSG00000033867	SLC4A7	solute carrier family 4 member 7	114.77	139.8	76.91	110.49	18.28	40.12	34.18	46.43	40.25	3.54	1.41	0	Up
8091	ENSG00000152601	MBNL1	muscleblind like splicing regulator 1	238.32	250.31	249.52	246.05	3.87	100.7	77.79	100.79	93.09	7.65	1.41	0	Up
1705	ENSG00000091136	LAMB1	laminin subunit beta 1	317.13	295.27	458.23	356.87	51.07	84.01	222.78	121.66	142.82	41.43	1.41	0.02	Up
13188	ENSG00000196975	ANXA4	annexin A4	75.29	71.82	124.12	90.41	16.88	29.09	42.15	30.14	33.79	4.19	1.41	0	Up
10305	ENSG00000168575	SLC20A2	solute carrier family 20 member 2	120	114.26	52.62	95.63	21.57	37.29	29.73	32.4	33.14	2.22	1.41	0.01	Up
3764	ENSG00000114853	ZBTB47	zinc finger and BTB domain containing 47	56.24	55.32	42.22	51.26	4.53	15.06	21.64	20.34	19.01	2.01	1.41	0	Up
12774	ENSG00000187735	TCEA1	transcription elongation factor A1	135.14	136.56	462.11	244.6	108.76	80.94	74.55	77.72	77.73	1.85	1.41	0.04	Up
13333	ENSG00000197757	HOXC6	homeobox C6	14.03	17.56	20.57	17.39	1.89	6.8	6.17	7.24	6.74	0.31	1.41	0	Up
12818	ENSG00000188070	ZFTA	zinc finger translocation associated	42.48	37.11	29.14	36.24	3.88	10.03	20.01	11.02	13.69	3.18	1.41	0.01	Up
12072	ENSG00000182481	KPNA2	karyopherin subunit alpha 2	123.37	127.19	203.66	151.41	26.15	68.4	54.58	46.46	56.48	6.41	1.41	0	Up
8639	ENSG00000158528	PPP1R9A	protein phosphatase 1 regulatory subunit 9A	19.22	15.08	23.35	19.22	2.39	6.98	8.07	6.98	7.34	0.36	1.41	0	Up
9895	ENSG00000166452	AKIP1	A-kinase interacting protein 1	52.05	47.41	74.19	57.88	8.26	21.78	29.5	15.87	22.39	3.95	1.41	0.01	Up
11952	ENSG00000181333	HEPHL1	hephaestin like 1	0.12	0.64	1.2	0.66	0.31	0.2	0.64	0.05	0.3	0.18	1.41	0.31	No difference
14093	ENSG00000214826	DDX12P	DEAD/H-box helicase 12, pseudogene	2.41	3.29	1.73	2.48	0.45	0.82	0.67	1.16	0.88	0.15	1.41	0.06	No difference
9064	ENSG00000162607	USP1	ubiquitin specific peptidase 1	62.53	72.73	98.44	77.9	10.69	29.6	24.53	34.49	29.54	2.88	1.41	0	Up
12797	ENSG00000187905	LRRC74B	leucine rich repeat containing 74B	1.13	0.92	1.29	1.11	0.11	0.24	0.39	0.74	0.46	0.15	1.41	0.09	No difference
6919	ENSG00000141519	CCDC40	coiled-coil domain containing 40	7.23	7.96	6.03	7.07	0.56	3.56	3.32	1.43	2.77	0.67	1.41	0.03	Up
3301	ENSG00000110619	CARS1	cysteinyl-tRNA synthetase 1	62.22	71.9	141.95	92.02	25.12	34.33	25.08	42.57	34	5.05	1.41	0.01	Up
14722	ENSG00000251079	BMS1P2	BMS1 pseudogene 2	1.35	1.45	1.26	1.35	0.06	0.99	0.29	0.43	0.57	0.21	1.4	0.09	No difference
14222	ENSG00000224981		NA	0.69	2	0.92	1.2	0.4	0.6	0.2	0.56	0.45	0.13	1.4	0.14	No difference
2882	ENSG00000106392	C1GALT1	core 1 synthase, glycoprotein-N-acetylgalactosamine 3-beta-galactosyltransferase 1	65.98	59.11	102.48	75.86	13.46	31.83	24.36	29.14	28.44	2.19	1.4	0	Up
8953	ENSG00000161692	DBF4B	DBF4 zinc finger B	11.76	8.92	15.92	12.2	2.03	2.77	7.52	4.92	5.07	1.37	1.4	0.03	Up
7083	ENSG00000143156	NME7	NME/NM23 family member 7	21.86	18.31	41.58	27.25	7.24	11.98	9.62	9.68	10.42	0.78	1.4	0.02	Up
11452	ENSG00000176490	DIRAS1	DIRAS family GTPase 1	13.09	15.72	9.4	12.74	1.83	2.54	3.12	11.51	5.72	2.9	1.4	0.08	No difference
8001	ENSG00000151746	BICD1	BICD cargo adaptor 1	44.02	37.1	20.11	33.74	7.1	13.21	11.43	9.58	11.41	1.05	1.4	0.01	Up
10471	ENSG00000169604	ANTXR1	ANTXR cell adhesion molecule 1	327.06	324.45	244.86	298.79	26.97	138.14	173.33	58.54	123.34	33.95	1.4	0.02	Up
8418	ENSG00000156265	MAP3K7CL	MAP3K7 C-terminal like	9.57	10.25	7	8.94	0.99	2.49	3.01	4.37	3.29	0.56	1.4	0.02	Up
6348	ENSG00000137393	RNF144B	ring finger protein 144B	16.55	25.86	16.86	19.75	3.05	5.1	5.82	12.87	7.93	2.48	1.4	0.02	Up
3477	ENSG00000112078	KCTD20	potassium channel tetramerization domain containing 20	263.21	235.47	203.02	233.9	17.4	87.22	92.02	84.77	88	2.13	1.4	0	Up
336	ENSG00000018510	AGPS	alkylglycerone phosphate synthase	127.71	135.72	157.92	140.45	9.03	65.13	51.78	44.52	53.81	6.04	1.4	0	Up
2766	ENSG00000105696	TMEM59L	transmembrane protein 59 like	4.2	2.71	0.57	2.5	1.05	0.82	0.23	1.09	0.72	0.25	1.4	0.27	No difference
13767	ENSG00000204576	PRR3	proline rich 3	2.87	1.68	1	1.85	0.55	0.46	0.43	1.02	0.63	0.19	1.4	0.11	No difference
9116	ENSG00000162825	NBPF20	NBPF member 20	40.56	41.45	25.76	35.93	5.09	13.19	11.63	13.77	12.86	0.64	1.4	0	Up
15001	ENSG00000264343	NOTCH2NLA	notch 2 N-terminal like A	41.63	44.83	16.24	34.23	9.05	12.62	10.73	9.38	10.91	0.94	1.4	0.04	Up
15113	ENSG00000270392	PFN1P2	profilin 1 pseudogene 2	20.01	18.98	9.71	16.24	3.28	5.68	6.74	3.99	5.47	0.8	1.4	0.03	Up
246	ENSG00000011114	BTBD7	BTB domain containing 7	45.42	39.35	17.85	34.21	8.36	11.47	8.42	14.26	11.38	1.69	1.4	0.03	Up
3780	ENSG00000114999	TTL	tubulin tyrosine ligase	111.15	122.06	92.95	108.72	8.49	41.95	44.15	36.96	41.02	2.13	1.4	0	Up
7504	ENSG00000146373	RNF217	ring finger protein 217	40.21	42.96	19.71	34.29	7.34	11.24	12.38	11.05	11.56	0.42	1.4	0.02	Up
12332	ENSG00000184374	COLEC10	collectin subfamily member 10	2.82	0.71	0.43	1.32	0.76	0.28	0.68	0.16	0.37	0.16	1.39	0.24	No difference
10883	ENSG00000172167	MTBP	MDM2 binding protein	4.22	9.72	5.89	6.61	1.63	3.64	1.82	2.06	2.51	0.57	1.39	0.04	Up
7723	ENSG00000148660	CAMK2G	calcium/calmodulin dependent protein kinase II gamma	68.95	74.46	78.44	73.95	2.75	29	25.21	30.77	28.33	1.64	1.39	0	Up
11518	ENSG00000177119	ANO6	anoctamin 6	166.06	151.85	198.28	172.06	13.74	49.66	70.03	79.9	66.53	8.9	1.39	0	Up
9879	ENSG00000166398	GARRE1	granule associated Rac and RHOG effector 1	49.89	45.9	98.59	64.79	16.94	22.59	29.17	20.67	24.14	2.57	1.39	0.01	Up
10678	ENSG00000170892	TSEN34	tRNA splicing endonuclease subunit 34	0.38	1.28	0.83	0.83	0.26	0	2.29	0.5	0.93	0.7	1.39	0.49	No difference
15667	ENSG00000291084	ALOX12P2	arachidonate 12-lipoxygenase pseudogene 2	1.1	1.56	0.35	1	0.35	0.77	0.07	0.39	0.41	0.2	1.39	0.29	No difference
11137	ENSG00000173894	CBX2	chromobox 2	4.12	4.45	4.7	4.42	0.17	1	3.34	1.44	1.93	0.72	1.39	0.06	No difference
9165	ENSG00000163069	SGCB	sarcoglycan beta	80.32	86.22	114.33	93.62	10.49	31.87	41.23	34.37	35.82	2.8	1.39	0	Up
14921	ENSG00000259522		NA	3.45	3.21	0	2.22	1.11	0.3	0	0.78	0.36	0.23	1.39	0.65	No difference
4636	ENSG00000123179	EBPL	EBP like	37.42	45.67	18.56	33.89	8.02	9.7	16.87	8.73	11.77	2.57	1.39	0.03	Up
3083	ENSG00000108468	CBX1	chromobox 1	124.4	106.97	159.74	130.37	15.52	49.84	51.12	47.07	49.34	1.19	1.39	0	Up
15144	ENSG00000272031	ANKRD34A	ankyrin repeat domain 34A	5.26	7.13	3.29	5.22	1.11	1.08	1.92	2.71	1.91	0.47	1.39	0.06	No difference
11497	ENSG00000176971	FIBIN	fin bud initiation factor homolog	5.61	4.73	12.85	7.73	2.57	2.69	2.98	3.23	2.97	0.16	1.39	0.05	No difference
392	ENSG00000025423	HSD17B6	hydroxysteroid 17-beta dehydrogenase 6	0.44	2.13	0.99	1.19	0.5	0.12	0.55	0.8	0.49	0.2	1.39	0.23	No difference
7782	ENSG00000149260	CAPN5	calpain 5	55.38	65.41	40.05	53.61	7.37	18.41	20.6	20.24	19.75	0.68	1.39	0	Up
811	ENSG00000065057	NTHL1	nth like DNA glycosylase 1	13.17	12.52	15.56	13.75	0.93	5.64	6.74	4	5.46	0.8	1.39	0.01	Up
5094	ENSG00000127743	IL17B	interleukin 17B	0.92	1.4	1.03	1.12	0.15	0.48	0.6	0.24	0.44	0.11	1.39	0.09	No difference
11957	ENSG00000181396	OGFOD3	2-oxoglutarate and iron dependent oxygenase domain containing 3	91.14	88.96	61.61	80.57	9.5	26.83	38.64	25.97	30.48	4.09	1.39	0	Up
3817	ENSG00000115266	APC2	APC regulator of WNT signaling pathway 2	15.92	15.67	16	15.86	0.1	6.44	4.93	7.09	6.15	0.64	1.39	0	Up
2938	ENSG00000106823	ECM2	extracellular matrix protein 2	11.18	8.51	15.24	11.64	1.96	2.53	7.68	4.75	4.99	1.49	1.38	0.04	Up
10059	ENSG00000167325	RRM1	ribonucleotide reductase catalytic subunit M1	117.95	104.22	80.45	100.88	10.95	43.56	38.8	32.02	38.13	3.35	1.38	0	Up
11412	ENSG00000176148	TCP11L1	t-complex 11 like 1	31.73	26.79	33.21	30.57	1.94	12.64	10.78	11.91	11.77	0.54	1.38	0	Up
124	ENSG00000006534	ALDH3B1	aldehyde dehydrogenase 3 family member B1	94.31	82.1	43.52	73.31	15.31	26.98	26.25	24.63	25.95	0.69	1.38	0.01	Up
13532	ENSG00000198729	PPP1R14C	protein phosphatase 1 regulatory inhibitor subunit 14C	19.45	18.74	4.83	14.34	4.76	3.64	3.81	4.22	3.89	0.17	1.38	0.12	No difference
190	ENSG00000008405	CRY1	cryptochrome circadian regulator 1	44.18	46.29	31.17	40.55	4.73	17.53	12.04	15.84	15.14	1.62	1.38	0	Up
8843	ENSG00000160447	PKN3	protein kinase N3	11.65	8.95	11.61	10.73	0.89	3.65	4.28	4.47	4.13	0.25	1.38	0.01	Up
8295	ENSG00000154839	SKA1	spindle and kinetochore associated complex subunit 1	1.03	1.11	5.27	2.47	1.4	0.95	0.25	2.13	1.11	0.55	1.38	0.28	No difference
1211	ENSG00000076706	MCAM	melanoma cell adhesion molecule	835.25	807.06	698.99	780.44	41.53	302.09	241.06	366.78	303.31	36.3	1.38	0	Up
4333	ENSG00000119900	OGFRL1	opioid growth factor receptor like 1	194.48	197.45	128.05	173.33	22.66	48.51	59.53	95.09	67.71	14.05	1.38	0.01	Up
10819	ENSG00000171793	CTPS1	CTP synthase 1	94.78	85.9	94.75	91.81	2.96	45.93	27.31	34.9	36.04	5.41	1.38	0	Up
14719	ENSG00000250644		NA	217.47	235.43	48.52	167.14	59.54	54.81	57.05	42.08	51.31	4.66	1.38	0.09	No difference
5444	ENSG00000130962	PRRG1	proline rich and Gla domain 1	22.94	39.94	32.43	31.77	4.92	11.08	10.63	15.4	12.37	1.52	1.38	0.01	Up
3469	ENSG00000111962	UST	uronyl 2-sulfotransferase	23.96	38.37	36.4	32.91	4.51	9.8	14.44	14.66	12.97	1.58	1.38	0.01	Up
3910	ENSG00000115896	PLCL1	phospholipase C like 1 (inactive)	8.56	7.09	24.22	13.29	5.48	3.97	6.53	4.82	5.11	0.75	1.38	0.08	No difference
4099	ENSG00000117411	B4GALT2	beta-1,4-galactosyltransferase 2	100.65	113.81	88.23	100.9	7.39	33.37	44.83	38.07	38.76	3.32	1.38	0	Up
308	ENSG00000013810	TACC3	transforming acidic coiled-coil containing protein 3	58.56	55.92	74.96	63.15	5.96	20.94	26.13	26.4	24.49	1.78	1.38	0	Up
[truncated: 13,769 more rows]
